# Supplementary material for: (SP-4-2)-Chlorido{N-[2-(diphenyl­phosphan­yl)benzyl­idene]benzyl­amine-κ2 P,N}(meth­yl)palladium(II)
Source: Acta Crystallogr Sect E Struct Rep Online. 2011 Oct 5;67(Pt 11):m1498. doi: 10.1107/S1600536811040074 (PMC3246930; doi:10.1107/S1600536811040074)
Supplement: Supplementary file 1 [file e-67-m1498-sup1.cif]

##############################################################################
#                                                                            #
# This CIF contains the data in a paper accepted for publication in          #
# Acta Crystallographica Section E. It conforms to the requirements of       #
# Notes for Authors for Acta Crystallographica Section E, and has been       #
# peer reviewed under the auspices of the IUCr Commission on Journals.       #
#                                                                            #
# Full details of the Crystallographic Information File format               #
# are given in the paper "The Crystallographic Information File (CIF):       #
# a New Standard Archive File for Crystallography" by S. R. Hall, F. H.      #
# Allen and I. D. Brown [Acta Cryst. (1991), A47, 655-685].                  #
#                                                                            #
# The current version of the core CIF dictionary is obtainable from          #
# ftp://ftp.iucr.org/pub/cif_core.dic.                                       #
#                                                                            #
# Software is freely available for graphical display of the structure(s)     #
# in this CIF. For information consult the CIF software page                 #
# http://www.iucr.org/resources/cif/software.                                #
#                                                                            #
# This file may be used for bona fide research purposes within the           #
# scientific community so long as proper attribution is given to the journal # 
# article from which it was obtained.                                        #
#                                                                            #
##############################################################################
data_I
_audit_creation_method     SHELXL-97
_chemical_name_systematic
;
(<i>SP</i>-4-2)-Chlorido{<i>N</i>-[2-
(diphenylphosphanyl)benzylidene]benzylamine-
\k^2^<i>P</i>,<i>N</i>}(methyl)palladium(II)
;
_chemical_name_common     ?
_chemical_formula_moiety     'C27 H25 Cl N P Pd'
_chemical_formula_sum     'C27 H25 Cl N P Pd'
_chemical_formula_iupac     '[Pd (C H3) Cl (C26 H22 N P)]'
_chemical_formula_weight     536.30
_chemical_melting_point     ?
_symmetry_cell_setting     monoclinic
_symmetry_space_group_name_H-M     'P 21/n'
_symmetry_space_group_name_Hall     '-P 2yn'
loop_
    _symmetry_equiv_pos_as_xyz
    'x, y, z'
    '-x+1/2, y+1/2, -z+1/2'
    '-x, -y, -z'
    'x-1/2, -y-1/2, z-1/2'
_cell_length_a     10.0147(8)
_cell_length_b     21.8935(18)
_cell_length_c     10.7478(8)
_cell_angle_alpha     90.00
_cell_angle_beta     94.192(2)
_cell_angle_gamma     90.00
_cell_volume     2350.2(3)
_cell_formula_units_Z     4
_cell_measurement_reflns_used     7032
_cell_measurement_theta_min     1.88
_cell_measurement_theta_max     30.67
_cell_measurement_temperature     173(2)
_exptl_crystal_description     needle
_exptl_crystal_colour     orange
_exptl_crystal_size_max     0.13
_exptl_crystal_size_mid     0.12
_exptl_crystal_size_min     0.03
_exptl_crystal_density_diffrn     1.516
_exptl_crystal_density_meas     ?
_exptl_crystal_density_method     'not measured'
_exptl_crystal_F_000     1088
_exptl_absorpt_coefficient_mu     0.986
_exptl_absorpt_correction_type     multi-scan
_exptl_absorpt_process_details     '(SADABS; Sheldrick, 1997)'
_exptl_absorpt_correction_T_min     0.8825
_exptl_absorpt_correction_T_max     0.9710
_exptl_special_details     ?
_diffrn_ambient_temperature     173(2)
_diffrn_radiation_type     MoK\a
_diffrn_radiation_wavelength     0.71073
_diffrn_radiation_source     'fine-focus sealed tube'
_diffrn_radiation_monochromator     graphite
_diffrn_measurement_device_type     'Bruker SMART APEX'
_diffrn_measurement_method     n/a
_diffrn_detector_area_resol_mean     0
_diffrn_reflns_number     32545
_diffrn_reflns_av_R_equivalents     0.0432
_diffrn_reflns_av_sigmaI/netI     0.0306
_diffrn_reflns_theta_min     2.12
_diffrn_reflns_theta_max     28.25
_diffrn_reflns_theta_full     28.25
_diffrn_measured_fraction_theta_max     0.996
_diffrn_measured_fraction_theta_full     0.996
_diffrn_reflns_limit_h_min     -13
_diffrn_reflns_limit_h_max     13
_diffrn_reflns_limit_k_min     -29
_diffrn_reflns_limit_k_max     29
_diffrn_reflns_limit_l_min     -14
_diffrn_reflns_limit_l_max     13
_diffrn_standards_number     0
_diffrn_standards_interval_count     0
_diffrn_standards_interval_time     0
_diffrn_standards_decay_%     0
_refine_special_details
;
Refinement of <i>F</i>^2^ against ALL reflections. The weighted <i>R</i>-factor
<i>wR</i> and goodness of fit <i>S</i> are based on <i>F</i>^2^, conventional
<i>R</i>-factors <i>R</i> are based on <i>F</i>, with <i>F</i> set to zero for
negative <i>F</i>^2^. The threshold expression of <i>F</i>^2^ >
\s(<i>F</i>^2^) is used only for calculating <i>R</i>-factors(gt) <i>etc</i>.
and is not relevant to the choice of reflections for refinement.
<i>R</i>-factors based on <i>F</i>^2^ are statistically about twice as large
as those based on <i>F</i>, and <i>R</i>- factors based on ALL data will be
even larger.
;
_reflns_number_total     5809
_reflns_number_gt     4857
_reflns_threshold_expression     I>2sigma(I)
_refine_ls_structure_factor_coef     Fsqd
_refine_ls_matrix_type     full
_refine_ls_R_factor_all     0.0432
_refine_ls_R_factor_gt     0.0338
_refine_ls_wR_factor_gt     0.0859
_refine_ls_wR_factor_ref     0.0908
_refine_ls_goodness_of_fit_ref     1.031
_refine_ls_restrained_S_all     1.031
_refine_ls_number_reflns     5809
_refine_ls_number_parameters     281
_refine_ls_number_restraints     0
_refine_ls_hydrogen_treatment     constr
_refine_ls_weighting_scheme     calc
_refine_ls_weighting_details
         'calc w=1/[\s^2^(Fo^2^)+(0.0424P)^2^+2.9231P] where P=(Fo^2^+2Fc^2^)/3'
_atom_sites_solution_hydrogens     geom
_atom_sites_solution_primary     direct
_atom_sites_solution_secondary     difmap
_refine_ls_shift/su_max     0.000
_refine_ls_shift/su_mean     0.000
_refine_diff_density_max     1.211
_refine_diff_density_min     -0.617
_refine_ls_extinction_method     none
_refine_ls_extinction_coef     0
loop_
    _atom_type_symbol
    _atom_type_description
    _atom_type_scat_dispersion_real
    _atom_type_scat_dispersion_imag
    _atom_type_scat_source
    'C' 'C' 0.0033 0.0016
                         'International Tables Vol C Tables 4.2.6.8 and 6.1.1.4'
    'H' 'H' 0.0000 0.0000
                         'International Tables Vol C Tables 4.2.6.8 and 6.1.1.4'
    'N' 'N' 0.0061 0.0033
                         'International Tables Vol C Tables 4.2.6.8 and 6.1.1.4'
    'P' 'P' 0.1023 0.0942
                         'International Tables Vol C Tables 4.2.6.8 and 6.1.1.4'
    'Cl' 'Cl' 0.1484 0.1585
                         'International Tables Vol C Tables 4.2.6.8 and 6.1.1.4'
    'Pd' 'Pd' -0.9988 1.0072
                         'International Tables Vol C Tables 4.2.6.8 and 6.1.1.4'
_computing_data_collection     'APEX2 (Bruker, 2007)'
_computing_cell_refinement     'APEX2 and SAINT-Plus (Bruker, 2007)'
_computing_data_reduction     'SAINT-Plus and XPREP (Bruker, 2007)'
_computing_structure_solution     'SHELXS97 (Sheldrick, 2008)'
_computing_structure_refinement     'SHELXL97 (Sheldrick, 2008)'
_computing_molecular_graphics     'X-SEED (Barbour, 2001)'
_computing_publication_material     'SHELXL97 (Sheldrick, 2008)'
loop_
    _atom_site_type_symbol
    _atom_site_label
    _atom_site_fract_x
    _atom_site_fract_y
    _atom_site_fract_z
    _atom_site_U_iso_or_equiv
    _atom_site_adp_type
    _atom_site_calc_flag
    _atom_site_refinement_flags
    _atom_site_occupancy
    _atom_site_symmetry_multiplicity
    _atom_site_disorder_assembly
    _atom_site_disorder_group
    Pd Pd1 0.14680(2) 0.803769(10) 0.037830(19) 0.02303(7) Uani d . 1 1 . .
    Cl Cl2 0.00399(7) 0.71581(4) 0.04518(7) 0.03620(17) Uani d . 1 1 . .
    C C3 0.03775(19) 0.84358(9) 0.17933(18) 0.0076(4) Uani d . 1 1 . .
    H H3A 0.0318 0.8878 0.1664 0.011 Uiso calc R 1 1 . .
    H H3B 0.0837 0.8351 0.2612 0.011 Uiso calc R 1 1 . .
    H H3C -0.0526 0.8261 0.1757 0.011 Uiso calc R 1 1 . .
    P P4 0.27908(6) 0.88365(3) 0.03775(6) 0.02086(14) Uani d . 1 1 . .
    C C5 0.2990(3) 0.93431(13) 0.1722(2) 0.0244(5) Uani d . 1 1 . .
    C C6 0.3269(3) 0.90852(15) 0.2906(3) 0.0320(6) Uani d . 1 1 . .
    H H6 0.3298 0.8654 0.2999 0.038 Uiso calc R 1 1 . .
    C C7 0.3503(3) 0.94591(17) 0.3946(3) 0.0378(7) Uani d . 1 1 . .
    H H7 0.3684 0.9283 0.4749 0.045 Uiso calc R 1 1 . .
    C C8 0.3470(3) 1.00886(17) 0.3808(3) 0.0383(7) Uani d . 1 1 . .
    H H8 0.3635 1.0344 0.4517 0.046 Uiso calc R 1 1 . .
    C C9 0.3199(3) 1.03468(15) 0.2641(3) 0.0359(7) Uani d . 1 1 . .
    H H9 0.3178 1.0778 0.2552 0.043 Uiso calc R 1 1 . .
    C C10 0.2958(3) 0.99750(14) 0.1599(3) 0.0289(6) Uani d . 1 1 . .
    H H10 0.2770 1.0154 0.0800 0.035 Uiso calc R 1 1 . .
    C C11 0.2327(3) 0.93237(12) -0.0962(2) 0.0230(5) Uani d . 1 1 . .
    C C12 0.0979(3) 0.94571(15) -0.1249(3) 0.0342(7) Uani d . 1 1 . .
    H H12 0.0322 0.9300 -0.0741 0.041 Uiso calc R 1 1 . .
    C C13 0.0595(3) 0.98184(17) -0.2272(3) 0.0432(8) Uani d . 1 1 . .
    H H13 -0.0324 0.9912 -0.2457 0.052 Uiso calc R 1 1 . .
    C C14 0.1539(3) 1.00428(16) -0.3024(3) 0.0399(8) Uani d . 1 1 . .
    H H14 0.1270 1.0289 -0.3726 0.048 Uiso calc R 1 1 . .
    C C15 0.2879(3) 0.99095(15) -0.2756(3) 0.0354(7) Uani d . 1 1 . .
    H H15 0.3528 1.0063 -0.3277 0.042 Uiso calc R 1 1 . .
    C C16 0.3278(3) 0.95514(14) -0.1728(3) 0.0282(6) Uani d . 1 1 . .
    H H16 0.4200 0.9461 -0.1546 0.034 Uiso calc R 1 1 . .
    C C17 0.4509(3) 0.86061(13) 0.0161(2) 0.0226(5) Uani d . 1 1 . .
    C C18 0.5588(3) 0.89176(13) 0.0761(3) 0.0261(6) Uani d . 1 1 . .
    H H18 0.5423 0.9237 0.1330 0.031 Uiso calc R 1 1 . .
    C C19 0.6903(3) 0.87685(14) 0.0541(3) 0.0292(6) Uani d . 1 1 . .
    H H19 0.7625 0.8981 0.0968 0.035 Uiso calc R 1 1 . .
    C C20 0.7159(3) 0.83128(15) -0.0296(3) 0.0308(6) Uani d . 1 1 . .
    H H20 0.8055 0.8209 -0.0444 0.037 Uiso calc R 1 1 . .
    C C21 0.6097(3) 0.80071(14) -0.0920(3) 0.0297(6) Uani d . 1 1 . .
    H H21 0.6273 0.7703 -0.1517 0.036 Uiso calc R 1 1 . .
    C C22 0.4772(3) 0.81369(13) -0.0687(3) 0.0250(6) Uani d . 1 1 . .
    C C23 0.3733(3) 0.77818(14) -0.1409(3) 0.0281(6) Uani d . 1 1 . .
    H H23 0.3998 0.7590 -0.2144 0.034 Uiso calc R 1 1 . .
    N N24 0.2515(2) 0.77023(11) -0.1160(2) 0.0268(5) Uani d . 1 1 . .
    C C25 0.1677(3) 0.73599(14) -0.2122(3) 0.0320(6) Uani d . 1 1 . .
    H H25A 0.1118 0.7058 -0.1712 0.038 Uiso calc R 1 1 . .
    H H25B 0.2261 0.7135 -0.2668 0.038 Uiso calc R 1 1 . .
    C C26 0.0787(3) 0.77936(14) -0.2899(3) 0.0298(6) Uani d . 1 1 . .
    C C27 0.1329(3) 0.81835(16) -0.3762(3) 0.0382(7) Uani d . 1 1 . .
    H H27 0.2268 0.8186 -0.3838 0.046 Uiso calc R 1 1 . .
    C C28 0.0509(4) 0.85650(18) -0.4506(3) 0.0459(8) Uani d . 1 1 . .
    H H28 0.0885 0.8829 -0.5089 0.055 Uiso calc R 1 1 . .
    C C29 -0.0870(4) 0.85608(18) -0.4398(3) 0.0471(8) Uani d . 1 1 . .
    H H29 -0.1435 0.8819 -0.4916 0.057 Uiso calc R 1 1 . .
    C C30 -0.1421(3) 0.81823(17) -0.3541(3) 0.0407(8) Uani d . 1 1 . .
    H H30 -0.2360 0.8182 -0.3467 0.049 Uiso calc R 1 1 . .
    C C31 -0.0594(3) 0.78024(15) -0.2789(3) 0.0338(7) Uani d . 1 1 . .
    H H31 -0.0972 0.7546 -0.2194 0.041 Uiso calc R 1 1 . .
loop_
    _atom_site_aniso_label
    _atom_site_aniso_U_11
    _atom_site_aniso_U_22
    _atom_site_aniso_U_33
    _atom_site_aniso_U_12
    _atom_site_aniso_U_13
    _atom_site_aniso_U_23
    Pd1 0.02098(11) 0.02433(12) 0.02424(11) -0.00327(8) 0.00494(7) 0.00132(8)
    Cl2 0.0312(4) 0.0368(4) 0.0411(4) -0.0125(3) 0.0065(3) 0.0015(3)
    C3 0.0080(8) 0.0087(9) 0.0069(9) -0.0025(7) 0.0057(7) -0.0015(7)
    P4 0.0200(3) 0.0219(3) 0.0212(3) -0.0011(2) 0.0052(2) 0.0004(3)
    C5 0.0223(12) 0.0276(14) 0.0243(13) -0.0017(10) 0.0077(10) -0.0030(11)
    C6 0.0357(15) 0.0345(16) 0.0260(14) -0.0035(13) 0.0034(12) 0.0022(12)
    C7 0.0412(17) 0.049(2) 0.0231(14) -0.0068(15) 0.0023(12) -0.0017(13)
    C8 0.0374(16) 0.048(2) 0.0296(16) -0.0045(14) 0.0058(13) -0.0136(14)
    C9 0.0383(17) 0.0307(16) 0.0395(17) -0.0004(13) 0.0090(13) -0.0085(13)
    C10 0.0305(14) 0.0300(15) 0.0269(14) 0.0009(12) 0.0079(11) -0.0007(12)
    C11 0.0251(13) 0.0227(13) 0.0215(12) -0.0010(10) 0.0027(10) 0.0004(10)
    C12 0.0251(14) 0.0404(18) 0.0379(17) 0.0046(12) 0.0080(12) 0.0095(14)
    C13 0.0321(16) 0.051(2) 0.046(2) 0.0076(15) -0.0019(14) 0.0114(16)
    C14 0.0482(19) 0.0397(19) 0.0306(16) 0.0012(15) -0.0047(14) 0.0118(14)
    C15 0.0402(17) 0.0419(18) 0.0245(14) -0.0071(14) 0.0053(12) 0.0054(13)
    C16 0.0254(13) 0.0342(16) 0.0251(13) -0.0027(11) 0.0030(11) 0.0029(12)
    C17 0.0210(12) 0.0263(14) 0.0209(12) -0.0002(10) 0.0038(9) 0.0040(10)
    C18 0.0261(13) 0.0257(14) 0.0266(14) -0.0003(11) 0.0026(11) 0.0007(11)
    C19 0.0213(12) 0.0338(16) 0.0321(15) -0.0018(11) -0.0007(11) 0.0060(12)
    C20 0.0214(13) 0.0379(17) 0.0335(15) 0.0044(12) 0.0051(11) 0.0044(13)
    C21 0.0258(13) 0.0339(16) 0.0301(14) 0.0046(12) 0.0066(11) -0.0029(12)
    C22 0.0250(13) 0.0261(14) 0.0244(13) 0.0022(10) 0.0043(10) 0.0017(11)
    C23 0.0294(14) 0.0287(15) 0.0269(14) 0.0036(12) 0.0072(11) -0.0040(12)
    N24 0.0276(11) 0.0248(12) 0.0283(12) -0.0005(9) 0.0032(9) -0.0044(10)
    C25 0.0322(15) 0.0324(16) 0.0319(15) -0.0031(12) 0.0053(12) -0.0130(13)
    C26 0.0294(14) 0.0338(16) 0.0265(14) -0.0056(12) 0.0039(11) -0.0134(12)
    C27 0.0343(16) 0.0465(19) 0.0346(16) -0.0073(14) 0.0087(13) -0.0080(14)
    C28 0.051(2) 0.050(2) 0.0379(18) -0.0067(17) 0.0099(15) 0.0018(16)
    C29 0.048(2) 0.049(2) 0.0426(19) 0.0011(17) -0.0033(16) -0.0041(17)
    C30 0.0309(16) 0.045(2) 0.0463(19) -0.0017(14) 0.0007(14) -0.0114(15)
    C31 0.0317(15) 0.0350(16) 0.0353(16) -0.0070(13) 0.0067(12) -0.0092(13)
_geom_special_details
;
All e.s.d.'s (except the e.s.d. in the dihedral angle between two l.s. planes)
are estimated using the full covariance matrix. The cell e.s.d.'s are taken
into account individually in the estimation of e.s.d.'s in distances, angles
and torsion angles; correlations between e.s.d.'s in cell parameters are only
used when they are defined by crystal symmetry. An approximate (isotropic)
treatment of cell e.s.d.'s is used for estimating e.s.d.'s involving l.s.
planes.
;
loop_
    _geom_bond_atom_site_label_1
    _geom_bond_atom_site_label_2
    _geom_bond_site_symmetry_2
    _geom_bond_distance
    _geom_bond_publ_flag
    Pd1 C3 . 2.1233(19) ?
    Pd1 N24 . 2.150(2) ?
    Pd1 P4 . 2.1939(7) ?
    Pd1 Cl2 . 2.4035(8) ?
    C3 H3A . 0.9800 ?
    C3 H3B . 0.9800 ?
    C3 H3C . 0.9800 ?
    P4 C5 . 1.821(3) ?
    P4 C17 . 1.825(3) ?
    P4 C11 . 1.825(3) ?
    C5 C10 . 1.390(4) ?
    C5 C6 . 1.402(4) ?
    C6 C7 . 1.391(4) ?
    C6 H6 . 0.9500 ?
    C7 C8 . 1.386(5) ?
    C7 H7 . 0.9500 ?
    C8 C9 . 1.384(5) ?
    C8 H8 . 0.9500 ?
    C9 C10 . 1.392(4) ?
    C9 H9 . 0.9500 ?
    C10 H10 . 0.9500 ?
    C11 C12 . 1.393(4) ?
    C11 C16 . 1.396(4) ?
    C12 C13 . 1.386(4) ?
    C12 H12 . 0.9500 ?
    C13 C14 . 1.378(5) ?
    C13 H13 . 0.9500 ?
    C14 C15 . 1.382(5) ?
    C14 H14 . 0.9500 ?
    C15 C16 . 1.390(4) ?
    C15 H15 . 0.9500 ?
    C16 H16 . 0.9500 ?
    C17 C18 . 1.395(4) ?
    C17 C22 . 1.410(4) ?
    C18 C19 . 1.394(4) ?
    C18 H18 . 0.9500 ?
    C19 C20 . 1.380(4) ?
    C19 H19 . 0.9500 ?
    C20 C21 . 1.387(4) ?
    C20 H20 . 0.9500 ?
    C21 C22 . 1.397(4) ?
    C21 H21 . 0.9500 ?
    C22 C23 . 1.474(4) ?
    C23 N24 . 1.279(4) ?
    C23 H23 . 0.9500 ?
    N24 C25 . 1.486(4) ?
    C25 C26 . 1.512(4) ?
    C25 H25A . 0.9900 ?
    C25 H25B . 0.9900 ?
    C26 C31 . 1.396(4) ?
    C26 C27 . 1.399(4) ?
    C27 C28 . 1.384(5) ?
    C27 H27 . 0.9500 ?
    C28 C29 . 1.395(5) ?
    C28 H28 . 0.9500 ?
    C29 C30 . 1.383(5) ?
    C29 H29 . 0.9500 ?
    C30 C31 . 1.390(5) ?
    C30 H30 . 0.9500 ?
    C31 H31 . 0.9500 ?
loop_
    _geom_angle_atom_site_label_1
    _geom_angle_atom_site_label_2
    _geom_angle_atom_site_label_3
    _geom_angle_site_symmetry_1
    _geom_angle_site_symmetry_3
    _geom_angle
    _geom_angle_publ_flag
    C3 Pd1 N24 . . 174.86(9) ?
    C3 Pd1 P4 . . 90.87(6) ?
    N24 Pd1 P4 . . 86.76(7) ?
    C3 Pd1 Cl2 . . 88.10(6) ?
    N24 Pd1 Cl2 . . 94.38(7) ?
    P4 Pd1 Cl2 . . 178.09(3) ?
    Pd1 C3 H3A . . 109.5 ?
    Pd1 C3 H3B . . 109.5 ?
    H3A C3 H3B . . 109.5 ?
    Pd1 C3 H3C . . 109.5 ?
    H3A C3 H3C . . 109.5 ?
    H3B C3 H3C . . 109.5 ?
    C5 P4 C17 . . 102.71(12) ?
    C5 P4 C11 . . 106.07(13) ?
    C17 P4 C11 . . 104.43(12) ?
    C5 P4 Pd1 . . 121.09(9) ?
    C17 P4 Pd1 . . 110.79(9) ?
    C11 P4 Pd1 . . 110.33(9) ?
    C10 C5 C6 . . 119.3(3) ?
    C10 C5 P4 . . 122.0(2) ?
    C6 C5 P4 . . 118.6(2) ?
    C7 C6 C5 . . 120.2(3) ?
    C7 C6 H6 . . 119.9 ?
    C5 C6 H6 . . 119.9 ?
    C8 C7 C6 . . 119.9(3) ?
    C8 C7 H7 . . 120.1 ?
    C6 C7 H7 . . 120.1 ?
    C9 C8 C7 . . 120.3(3) ?
    C9 C8 H8 . . 119.9 ?
    C7 C8 H8 . . 119.9 ?
    C8 C9 C10 . . 120.1(3) ?
    C8 C9 H9 . . 120.0 ?
    C10 C9 H9 . . 120.0 ?
    C5 C10 C9 . . 120.3(3) ?
    C5 C10 H10 . . 119.9 ?
    C9 C10 H10 . . 119.9 ?
    C12 C11 C16 . . 119.1(3) ?
    C12 C11 P4 . . 118.9(2) ?
    C16 C11 P4 . . 121.9(2) ?
    C13 C12 C11 . . 120.2(3) ?
    C13 C12 H12 . . 119.9 ?
    C11 C12 H12 . . 119.9 ?
    C14 C13 C12 . . 120.4(3) ?
    C14 C13 H13 . . 119.8 ?
    C12 C13 H13 . . 119.8 ?
    C13 C14 C15 . . 120.0(3) ?
    C13 C14 H14 . . 120.0 ?
    C15 C14 H14 . . 120.0 ?
    C14 C15 C16 . . 120.2(3) ?
    C14 C15 H15 . . 119.9 ?
    C16 C15 H15 . . 119.9 ?
    C15 C16 C11 . . 120.1(3) ?
    C15 C16 H16 . . 120.0 ?
    C11 C16 H16 . . 120.0 ?
    C18 C17 C22 . . 118.7(2) ?
    C18 C17 P4 . . 120.8(2) ?
    C22 C17 P4 . . 120.4(2) ?
    C19 C18 C17 . . 121.1(3) ?
    C19 C18 H18 . . 119.5 ?
    C17 C18 H18 . . 119.5 ?
    C20 C19 C18 . . 120.2(3) ?
    C20 C19 H19 . . 119.9 ?
    C18 C19 H19 . . 119.9 ?
    C19 C20 C21 . . 119.4(3) ?
    C19 C20 H20 . . 120.3 ?
    C21 C20 H20 . . 120.3 ?
    C20 C21 C22 . . 121.3(3) ?
    C20 C21 H21 . . 119.3 ?
    C22 C21 H21 . . 119.3 ?
    C21 C22 C17 . . 119.2(3) ?
    C21 C22 C23 . . 116.2(2) ?
    C17 C22 C23 . . 124.5(2) ?
    N24 C23 C22 . . 127.5(3) ?
    N24 C23 H23 . . 116.2 ?
    C22 C23 H23 . . 116.2 ?
    C23 N24 C25 . . 114.9(2) ?
    C23 N24 Pd1 . . 129.8(2) ?
    C25 N24 Pd1 . . 115.15(17) ?
    N24 C25 C26 . . 110.3(2) ?
    N24 C25 H25A . . 109.6 ?
    C26 C25 H25A . . 109.6 ?
    N24 C25 H25B . . 109.6 ?
    C26 C25 H25B . . 109.6 ?
    H25A C25 H25B . . 108.1 ?
    C31 C26 C27 . . 118.9(3) ?
    C31 C26 C25 . . 120.6(3) ?
    C27 C26 C25 . . 120.5(3) ?
    C28 C27 C26 . . 120.6(3) ?
    C28 C27 H27 . . 119.7 ?
    C26 C27 H27 . . 119.7 ?
    C27 C28 C29 . . 119.8(3) ?
    C27 C28 H28 . . 120.1 ?
    C29 C28 H28 . . 120.1 ?
    C30 C29 C28 . . 120.3(4) ?
    C30 C29 H29 . . 119.8 ?
    C28 C29 H29 . . 119.8 ?
    C29 C30 C31 . . 119.7(3) ?
    C29 C30 H30 . . 120.1 ?
    C31 C30 H30 . . 120.1 ?
    C30 C31 C26 . . 120.7(3) ?
    C30 C31 H31 . . 119.6 ?
    C26 C31 H31 . . 119.6 ?
loop_
    _geom_torsion_atom_site_label_1
    _geom_torsion_atom_site_label_2
    _geom_torsion_atom_site_label_3
    _geom_torsion_atom_site_label_4
    _geom_torsion_site_symmetry_1
    _geom_torsion_site_symmetry_2
    _geom_torsion_site_symmetry_3
    _geom_torsion_site_symmetry_4
    _geom_torsion
    _geom_torsion_publ_flag
    C3 Pd1 P4 C5 . . . . 21.97(12) ?
    N24 Pd1 P4 C5 . . . . -162.59(13) ?
    C3 Pd1 P4 C17 . . . . 142.22(11) ?
    N24 Pd1 P4 C17 . . . . -42.35(11) ?
    C3 Pd1 P4 C11 . . . . -102.64(11) ?
    N24 Pd1 P4 C11 . . . . 72.79(11) ?
    C17 P4 C5 C10 . . . . 101.3(2) ?
    C11 P4 C5 C10 . . . . -8.0(3) ?
    Pd1 P4 C5 C10 . . . . -134.6(2) ?
    C17 P4 C5 C6 . . . . -74.6(2) ?
    C11 P4 C5 C6 . . . . 176.1(2) ?
    Pd1 P4 C5 C6 . . . . 49.5(2) ?
    C10 C5 C6 C7 . . . . 0.4(4) ?
    P4 C5 C6 C7 . . . . 176.3(2) ?
    C5 C6 C7 C8 . . . . -0.5(5) ?
    C6 C7 C8 C9 . . . . 0.3(5) ?
    C7 C8 C9 C10 . . . . 0.0(5) ?
    C6 C5 C10 C9 . . . . 0.0(4) ?
    P4 C5 C10 C9 . . . . -175.9(2) ?
    C8 C9 C10 C5 . . . . -0.1(4) ?
    C5 P4 C11 C12 . . . . -87.4(3) ?
    C17 P4 C11 C12 . . . . 164.5(2) ?
    Pd1 P4 C11 C12 . . . . 45.4(3) ?
    C5 P4 C11 C16 . . . . 94.5(2) ?
    C17 P4 C11 C16 . . . . -13.6(3) ?
    Pd1 P4 C11 C16 . . . . -132.7(2) ?
    C16 C11 C12 C13 . . . . -0.9(5) ?
    P4 C11 C12 C13 . . . . -179.0(3) ?
    C11 C12 C13 C14 . . . . 0.8(5) ?
    C12 C13 C14 C15 . . . . -0.2(6) ?
    C13 C14 C15 C16 . . . . -0.2(5) ?
    C14 C15 C16 C11 . . . . 0.1(5) ?
    C12 C11 C16 C15 . . . . 0.4(4) ?
    P4 C11 C16 C15 . . . . 178.5(2) ?
    C5 P4 C17 C18 . . . . -14.0(2) ?
    C11 P4 C17 C18 . . . . 96.6(2) ?
    Pd1 P4 C17 C18 . . . . -144.6(2) ?
    C5 P4 C17 C22 . . . . 170.6(2) ?
    C11 P4 C17 C22 . . . . -78.9(2) ?
    Pd1 P4 C17 C22 . . . . 39.9(2) ?
    C22 C17 C18 C19 . . . . -0.5(4) ?
    P4 C17 C18 C19 . . . . -176.0(2) ?
    C17 C18 C19 C20 . . . . 1.0(4) ?
    C18 C19 C20 C21 . . . . 0.3(4) ?
    C19 C20 C21 C22 . . . . -2.2(5) ?
    C20 C21 C22 C17 . . . . 2.7(4) ?
    C20 C21 C22 C23 . . . . 180.0(3) ?
    C18 C17 C22 C21 . . . . -1.4(4) ?
    P4 C17 C22 C21 . . . . 174.2(2) ?
    C18 C17 C22 C23 . . . . -178.4(3) ?
    P4 C17 C22 C23 . . . . -2.8(4) ?
    C21 C22 C23 N24 . . . . 161.0(3) ?
    C17 C22 C23 N24 . . . . -21.9(5) ?
    C22 C23 N24 C25 . . . . 175.4(3) ?
    C22 C23 N24 Pd1 . . . . -0.2(5) ?
    P4 Pd1 N24 C23 . . . . 31.1(3) ?
    Cl2 Pd1 N24 C23 . . . . -147.4(3) ?
    P4 Pd1 N24 C25 . . . . -144.5(2) ?
    Cl2 Pd1 N24 C25 . . . . 37.0(2) ?
    C23 N24 C25 C26 . . . . -102.6(3) ?
    Pd1 N24 C25 C26 . . . . 73.7(3) ?
    N24 C25 C26 C31 . . . . -109.5(3) ?
    N24 C25 C26 C27 . . . . 72.0(3) ?
    C31 C26 C27 C28 . . . . -0.9(5) ?
    C25 C26 C27 C28 . . . . 177.6(3) ?
    C26 C27 C28 C29 . . . . -0.1(5) ?
    C27 C28 C29 C30 . . . . 0.8(5) ?
    C28 C29 C30 C31 . . . . -0.3(5) ?
    C29 C30 C31 C26 . . . . -0.7(5) ?
    C27 C26 C31 C30 . . . . 1.3(4) ?
    C25 C26 C31 C30 . . . . -177.2(3) ?
_iucr_refine_instructions_details
;
REM  hc161 in P2(1)/n
REM R1 =  0.0584 for   6521 Fo > 4sig(Fo)  and  0.0619 for all   7032 data
REM    271 parameters refined using      0 restraints
REM Highest difference peak  1.487,  deepest hole -3.363,  1-sigma level  0.197
REM  hc161 in P2(1)/n
REM R1 =  0.0370 for   6521 Fo > 4sig(Fo)  and  0.0401 for all   7032 data
REM    266 parameters refined using      0 restraints
REM Highest difference peak  2.730,  deepest hole -0.748,  1-sigma level  0.116
REM  hc161 in P2(1)/n
REM R1 =  0.0359 for   6521 Fo > 4sig(Fo)  and  0.0390 for all   7032 data
REM    272 parameters refined using      0 restraints
REM Highest difference peak  2.225,  deepest hole -0.775,  1-sigma level  0.104
REM  hc161 in P2(1)/n
REM R1 =  0.0524 for   6521 Fo > 4sig(Fo)  and  0.0560 for all   7032 data
REM    271 parameters refined using      0 restraints
REM Highest difference peak  1.278,  deepest hole -3.142,  1-sigma level  0.165
REM  hc161 in P2(1)/n
REM R1 =  0.0360 for   6521 Fo > 4sig(Fo)  and  0.0391 for all   7032 data
REM    272 parameters refined using      0 restraints
REM Highest difference peak  2.244,  deepest hole -0.778,  1-sigma level  0.105
TITL hc161 in P2(1)/n
CELL 0.71073 9.8892 21.6512 10.7050 90.000 94.786 90.000
ZERR 4.0000 0.0005 0.0012 0.0006 0.000 0.001 0.000
LATT 1
SYMM 0.5-X, 0.5+Y, 0.5-Z
SFAC C H N P S CL PD
UNIT 100 92 4 4 4 4 4
MERG 2
FMAP 2
GRID
PLAN 20
TEMP -100
SIZE 0.1 0.26 0.46
BOND $H
HTAB
L.S. 20
WGHT    0.054400    3.810800
FVAR       0.13239
PD1   7    0.148859    0.803049    0.031309    11.00000    0.02200    0.02637 =
         0.02551    0.00046    0.00468   -0.00520
C2    1    0.037887    0.840396    0.177826    11.00000    0.00783    0.01122 =
         0.01042   -0.00086    0.00590   -0.00295
AFIX 137
H2A   2    0.031504    0.885359    0.168616    11.00000   -1.50000
H2B   2    0.085008    0.830290    0.259440    11.00000   -1.50000
H2C   2   -0.053527    0.822592    0.172330    11.00000   -1.50000
AFIX   0
CL3   6    0.018291    0.710194    0.038921    11.00000    0.04519    0.04180 =
         0.04823   -0.00533    0.01376   -0.02244
P4    4    0.278106    0.885257    0.032402    11.00000    0.01999    0.02384 =
         0.02094    0.00029    0.00416   -0.00225
C5    1    0.233084    0.934308   -0.102636    11.00000    0.02249    0.02558 =
         0.02099   -0.00027    0.00349   -0.00040
C6    1    0.331241    0.956435   -0.177137    11.00000    0.02314    0.03600 =
         0.02345    0.00312    0.00267   -0.00273
AFIX  43
H6    2    0.424237    0.947206   -0.155902    11.00000   -1.20000
AFIX   0
C7    1    0.293674    0.992050   -0.282688    11.00000    0.03302    0.04264 =
         0.02484    0.00642    0.00429   -0.00378
AFIX  43
H7    2    0.360770    1.006770   -0.333855    11.00000   -1.20000
AFIX   0
C8    1    0.158347    1.005919   -0.312772    11.00000    0.03898    0.04405 =
         0.03006    0.00832   -0.00268    0.00439
AFIX  43
H8    2    0.132646    1.030432   -0.384450    11.00000   -1.20000
AFIX   0
C9    1    0.060974    0.984411   -0.239482    11.00000    0.02639    0.05519 =
         0.04590    0.01297   -0.00057    0.00898
AFIX  43
H9    2   -0.031718    0.994289   -0.260598    11.00000   -1.20000
AFIX   0
C10   1    0.097000    0.948347   -0.134785    11.00000    0.02283    0.04513 =
         0.03851    0.00921    0.00612    0.00316
AFIX  43
H10   2    0.028997    0.933234   -0.085052    11.00000   -1.20000
AFIX   0
C11   1    0.296238    0.935804    0.167984    11.00000    0.02188    0.02933 =
         0.02198   -0.00018    0.00515   -0.00226
C12   1    0.289876    0.999438    0.156560    11.00000    0.02908    0.02948 =
         0.02328   -0.00053    0.00664   -0.00068
AFIX  43
H12   2    0.269908    1.017637    0.076391    11.00000   -1.20000
AFIX   0
C13   1    0.312639    1.037035    0.262198    11.00000    0.03610    0.03165 =
         0.03074   -0.00679    0.00816   -0.00132
AFIX  43
H13   2    0.308306    1.080687    0.253821    11.00000   -1.20000
AFIX   0
C14   1    0.341420    1.010725    0.378705    11.00000    0.03782    0.04525 =
         0.02689   -0.00965    0.00601   -0.00349
AFIX  43
H14   2    0.357220    1.036309    0.450537    11.00000   -1.20000
AFIX   0
C15   1    0.347366    0.946864    0.391289    11.00000    0.04117    0.04808 =
         0.02241    0.00111    0.00180   -0.00450
AFIX  43
H15   2    0.366607    0.928911    0.471786    11.00000   -1.20000
AFIX   0
C16   1    0.325273    0.909250    0.286582    11.00000    0.03577    0.03435 =
         0.02492    0.00268    0.00252   -0.00269
AFIX  43
H16   2    0.329821    0.865617    0.295289    11.00000   -1.20000
AFIX   0
C17   1    0.452144    0.861972    0.013014    11.00000    0.02101    0.02469 =
         0.02355    0.00263    0.00370    0.00060
C18   1    0.561185    0.891816    0.077729    11.00000    0.02267    0.02623 =
         0.02939    0.00215    0.00191   -0.00067
AFIX  43
H18   2    0.544478    0.922962    0.137026    11.00000   -1.20000
AFIX   0
C19   1    0.694297    0.876808    0.057057    11.00000    0.02189    0.03463 =
         0.03384    0.00751    0.00017   -0.00084
AFIX  43
H19   2    0.767375    0.897211    0.103271    11.00000   -1.20000
AFIX   0
C20   1    0.720721    0.832481   -0.030144    11.00000    0.02273    0.04209 =
         0.03608    0.00501    0.00613    0.00517
AFIX  43
H20   2    0.811630    0.822204   -0.044104    11.00000   -1.20000
AFIX   0
C21   1    0.613411    0.803074   -0.097209    11.00000    0.02578    0.03936 =
         0.03348   -0.00161    0.00912    0.00513
AFIX  43
H21   2    0.631430    0.773512   -0.159266    11.00000   -1.20000
AFIX   0
C22   1    0.478833    0.816205   -0.075034    11.00000    0.02491    0.02953 =
         0.02538   -0.00049    0.00630    0.00050
C23   1    0.373582    0.781768   -0.150690    11.00000    0.03086    0.03255 =
         0.02768   -0.00524    0.00594    0.00119
AFIX  43
H23   2    0.399603    0.764059   -0.226266    11.00000   -1.20000
AFIX   0
N24   3    0.250776    0.772981   -0.126092    11.00000    0.03087    0.02974 =
         0.02661   -0.00614    0.00402   -0.00306
C25   1    0.165628    0.739425   -0.223851    11.00000    0.03670    0.03491 =
         0.03364   -0.01250    0.00398   -0.00802
AFIX  23
H25A  2    0.105188    0.710434   -0.183582    11.00000   -1.20000
H25B  2    0.224495    0.714976   -0.275623    11.00000   -1.20000
AFIX   0
C26   1    0.081583    0.783256   -0.306221    11.00000    0.02882    0.04385 =
         0.03106   -0.01514    0.00361   -0.00424
C27   1    0.129754    0.825142   -0.397374    11.00000    0.03486    0.04798 =
         0.03526   -0.00592    0.00018    0.00661
AFIX  43
H27   2    0.222136    0.831753   -0.411797    11.00000   -1.20000
AFIX   0
C28   1    0.016514    0.854945   -0.462171    11.00000    0.06736    0.05502 =
         0.04942   -0.00587   -0.00443    0.00641
AFIX  43
H28   2    0.025317    0.883560   -0.528277    11.00000   -1.20000
AFIX   0
C29   1   -0.104654    0.839152   -0.421833    11.00000    0.05194    0.06841 =
         0.05752   -0.02523   -0.01293    0.01903
AFIX  43
H29   2   -0.188768    0.855760   -0.455724    11.00000   -1.20000
AFIX   0
S30   5   -0.090474    0.786652   -0.304554    11.00000    0.03397    0.07787 =
         0.05537   -0.02021    0.00812   -0.00228
HKLF 4
REM  hc161 in P2(1)/n
REM R1 =  0.0360 for   6521 Fo > 4sig(Fo)  and  0.0391 for all   7032 data
REM    272 parameters refined using      0 restraints
END
WGHT      0.0544      3.8112
REM Highest difference peak  2.240,  deepest hole -0.778,  1-sigma level  0.105
Q1    1   0.1662  0.7767 -0.0086  11.00000  0.05    0.79
Q2    1   0.1588  0.8383 -0.4139  11.00000  0.05    0.68
Q3    1   0.0878  0.8310 -0.4226  11.00000  0.05    0.67
Q4    1   0.1041  0.8380 -0.3845  11.00000  0.05    0.62
Q5    1   0.1286  0.8034 -0.3844  11.00000  0.05    0.60
Q6    1   0.2005  0.8053  0.0845  11.00000  0.05    0.50
Q7    1   0.0544  0.6917  0.0022  11.00000  0.05    0.48
Q8    1   0.4595  0.8408 -0.0333  11.00000  0.05    0.47
Q9    1   0.2778  0.9674  0.1636  11.00000  0.05    0.45
Q10   1   0.3791  0.8776  0.0246  11.00000  0.05    0.44
Q11   1   0.3544  0.9797  0.3772  11.00000  0.05    0.44
Q12   1   0.3141  1.0119  0.2154  11.00000  0.05    0.43
Q13   1   0.1060  0.8055 -0.0399  11.00000  0.05    0.41
Q14   1   0.2214  0.9942 -0.2983  11.00000  0.05    0.40
Q15   1   0.4226  0.7999 -0.1058  11.00000  0.05    0.38
Q16   1   0.3111  0.9797 -0.2211  11.00000  0.05    0.37
Q17   1   0.5068  0.8768  0.0396  11.00000  0.05    0.37
Q18   1   0.6212  0.8845  0.0675  11.00000  0.05    0.36
Q19   1   0.1665  0.9434 -0.1168  11.00000  0.05    0.36
Q20   1   0.2742  0.9479 -0.1330  11.00000  0.05    0.35
;
data_global
_journal_date_recd_electronic     2011-09-08
_journal_date_accepted     2011-09-29
_journal_name_full     'Acta Crystallographica, Section E'
_journal_year     2011
_journal_volume     67
_journal_issue     11
_journal_page_first     m1498
_journal_page_last     m1498
_journal_paper_category     QM
_journal_coeditor_code     IM2317
_publ_contact_author_name     'Haleden Chiririwa'
_publ_contact_author_address
;
Research Centre for Synthesis and Catalysis
Department of Chemistry,
University of Johannesburg,
PO Box 524 Auckland Park,
Johannesburg 2006
South Africa
;
_publ_contact_author_email     'harrychiririwa@yahoo.com'
_publ_contact_author_fax     '+27 11 5592189'
_publ_contact_author_phone     '+27 21 5594007'
_publ_section_title
;\
(<i>SP</i>-4-2)-Chlorido{<i>N</i>-[2-(diphenylphosphanyl)benzylidene]\
benzylamine-\k^2^<i>P</i>,<i>N</i>}(methyl)palladium(II)
;
loop_
    _publ_author_name
    _publ_author_footnote
    _publ_author_address
    'Chiririwa, Haleden' .
;
Research Centre for Synthesis and Catalysis
Department of Chemistry,
University of Johannesburg,
PO Box 524 Auckland Park,
Johannesburg 2006
South Africa
;
    'Meijboom, Reinout' .
;
Research Centre for Synthesis and Catalysis
Department of Chemistry,
University of Johannesburg,
PO Box 524 Auckland Park,
Johannesburg 2006
South Africa
;
