# Supplementary material for: (SP-4-2)-Chlorido{N-[2-(diphenyl­phosphan­yl)benzyl­idene]benzyl­amine-κ2 P,N}(meth­yl)palladium(II)
Source: Acta Crystallogr Sect E Struct Rep Online. 2011 Oct 5;67(Pt 11):m1498. doi: 10.1107/S1600536811040074 (PMC3246930; doi:10.1107/S1600536811040074)
Supplement: Supplementary file 2 [file e-67-m1498-Isup2.hkl]

# 
# h,k,l, Fc-squared, Fo-squared, sigma(Fo-squared) and status flag 
# 
data_I
_shelx_title ' hc162 in P2(1)/n' 
_shelx_refln_list_code          4 
_shelx_F_calc_maximum      219.26 
_exptl_crystal_F_000      1088.00 
_reflns_d_resolution_high  0.7507 
 
loop_ 
 _symmetry_equiv_pos_as_xyz 
 'x, y, z' 
 '-x+1/2, y+1/2, -z+1/2' 
 '-x, -y, -z' 
 'x-1/2, -y-1/2, z-1/2' 
 
_cell_length_a    10.0147 
_cell_length_b    21.8935 
_cell_length_c    10.7478 
_cell_angle_alpha  90.000 
_cell_angle_beta   94.192 
_cell_angle_gamma  90.000 
 
_shelx_F_squared_multiplier     1.000 
 
loop_ 
 _refln_index_h 
 _refln_index_k 
 _refln_index_l 
 _refln_F_squared_calc 
 _refln_F_squared_meas 
 _refln_F_squared_sigma 
 _refln_observed_status 
   2   0   0     8409.04     7221.95    103.15 o 
   4   0   0     6721.58     5880.39     98.84 o 
   6   0   0     9186.72     8547.67    145.85 o 
   8   0   0     1119.87     1090.16    106.01 o 
  10   0   0     2977.39     2765.78    121.02 o 
  12   0   0        5.97      -23.09     23.09 o 
   1   1   0        1.88       15.06      2.49 o 
   2   1   0    25899.27    26346.03    266.95 o 
   3   1   0     4675.62     5107.64     57.92 o 
   4   1   0     2021.09     1763.46     34.10 o 
   5   1   0    10867.00    11268.30    123.61 o 
   6   1   0     4754.92     4371.04     63.51 o 
   7   1   0     2182.19     2141.70     56.45 o 
   8   1   0     5334.24     5487.03     82.49 o 
   9   1   0      464.61      468.39     26.21 o 
  10   1   0        4.56       -2.56     19.00 o 
  11   1   0      180.67      169.82     19.59 o 
  12   1   0      833.10      845.98     59.54 o 
  13   1   0       83.20       86.01     24.90 o 
   1   2   0    27857.46    28899.35    229.32 o 
   2   2   0    10701.24    11669.06     97.37 o 
   3   2   0      359.17      455.27     13.60 o 
   4   2   0     2734.51     2598.11     38.07 o 
   5   2   0     1237.12      913.32     21.74 o 
   6   2   0     2804.59     2642.16     46.25 o 
   7   2   0      180.82      229.12     17.01 o 
   8   2   0     5179.50     5076.13     78.80 o 
   9   2   0     2848.13     2706.58     53.49 o 
  10   2   0     1584.24     1487.09     45.19 o 
  11   2   0      224.75      251.27     25.32 o 
  12   2   0      107.14      116.27     29.54 o 
  13   2   0      348.06      303.26     40.66 o 
   1   3   0     6131.82     6740.60     74.16 o 
   2   3   0    12893.26    12968.10    112.86 o 
   3   3   0    33498.13    32516.76    260.22 o 
   4   3   0    11273.31    11739.05    112.02 o 
   5   3   0     1416.15     1215.49     29.25 o 
   6   3   0      764.95      715.20     21.18 o 
   7   3   0     5818.32     5541.34     71.87 o 
   8   3   0      648.41      663.02     24.73 o 
   9   3   0     3317.70     3280.86     58.71 o 
  10   3   0      110.53      115.38     18.69 o 
  11   3   0     1176.77     1114.10     43.58 o 
  12   3   0      656.56      649.77     70.27 o 
  13   3   0      356.95      419.30     63.89 o 
   0   4   0    11420.43    10541.37    253.31 o 
   1   4   0      786.10      765.11     17.66 o 
   2   4   0       88.45      222.71      7.96 o 
   3   4   0     5596.11     6168.54     59.73 o 
   4   4   0     3072.68     3359.71     39.10 o 
   5   4   0     9615.68     8853.81     92.27 o 
   6   4   0     3122.79     2977.72     42.01 o 
   7   4   0      450.09      521.91     22.61 o 
   8   4   0      988.90      871.90     28.06 o 
   9   4   0     5429.16     5342.04     80.61 o 
  10   4   0       57.46       23.46     15.99 o 
  11   4   0     1345.18     1388.22     52.23 o 
  12   4   0      725.47      746.68     58.13 o 
  13   4   0      417.47      548.15     50.27 o 
   1   5   0     7243.43     7388.23    103.16 o 
   2   5   0      411.82      531.28     13.04 o 
   3   5   0    28844.74    28610.43    229.54 o 
   4   5   0      449.88      465.44     13.98 o 
   5   5   0     1386.86     1341.45     31.85 o 
   6   5   0       77.18       27.53      8.24 o 
   7   5   0     1397.32     1405.90     32.74 o 
   8   5   0      627.80      613.63     27.10 o 
   9   5   0     3429.34     3247.90     63.58 o 
  10   5   0        9.27        4.24     15.46 o 
  11   5   0     3760.48     3873.08     87.08 o 
  12   5   0        0.24      -19.34     19.34 o 
  13   5   0     1020.05     1139.99     66.36 o 
   0   6   0    11037.68    11777.79    206.88 o 
   1   6   0    14043.28    14194.70    154.26 o 
   2   6   0       89.45      223.07      9.79 o 
   3   6   0     3537.41     3312.50     38.83 o 
   4   6   0     4357.69     4254.47     60.65 o 
   5   6   0    12535.97    12261.74    121.65 o 
   6   6   0     1530.41     1632.38     32.01 o 
   7   6   0        0.81       -6.46      8.47 o 
   8   6   0       53.09       60.31     12.74 o 
   9   6   0     1738.63     1668.70     44.97 o 
  10   6   0     1052.89     1012.89     48.00 o 
  11   6   0     1535.82     1461.61     54.93 o 
  12   6   0      357.19      314.61     34.35 o 
   1   7   0      574.10      889.29     26.64 o 
   2   7   0    13523.00    13800.78    120.89 o 
   3   7   0    15517.59    15987.13    138.39 o 
   4   7   0     2501.57     2278.99     32.80 o 
   5   7   0      160.72      198.27     11.75 o 
   6   7   0      983.10      887.21     22.05 o 
   7   7   0       12.16       11.00      9.72 o 
   8   7   0      182.05      213.79     19.65 o 
   9   7   0      476.93      511.68     28.33 o 
  10   7   0     1240.81     1249.55     42.69 o 
  11   7   0     1897.07     1992.59     56.38 o 
  12   7   0     1444.71     1418.51     53.66 o 
   0   8   0     7830.77     7426.36    148.48 o 
   1   8   0     7134.83     7220.46    103.91 o 
   2   8   0        3.66       -3.37      5.40 o 
   3   8   0     2022.79     2445.33     36.99 o 
   4   8   0    13551.29    13161.02    119.71 o 
   5   8   0     4253.82     4822.72     53.76 o 
   6   8   0     5825.32     5906.93     74.55 o 
   7   8   0      562.08      657.60     24.87 o 
   8   8   0     3073.69     2949.73     60.24 o 
   9   8   0      260.85      240.81     21.38 o 
  10   8   0     1633.16     1727.38     48.74 o 
  11   8   0      274.10      263.89     23.77 o 
  12   8   0       57.99       69.96     21.29 o 
   1   9   0     3702.27     4193.24     71.42 o 
   2   9   0    13661.77    13113.67    129.02 o 
   3   9   0       18.28       30.72      7.43 o 
   4   9   0     1737.60     1634.04     31.53 o 
   5   9   0     1718.56     1684.14     29.95 o 
   6   9   0     4286.48     4451.85     73.72 o 
   7   9   0       37.42       33.16     14.17 o 
   8   9   0     1416.77     1480.95     38.94 o 
   9   9   0     2181.66     2211.97     49.54 o 
  10   9   0      625.24      644.19     30.65 o 
  11   9   0       42.12       29.13     16.40 o 
  12   9   0     1971.79     2092.77     78.20 o 
   0  10   0    26098.50    25449.35    614.03 o 
   1  10   0      172.22      220.27     18.43 o 
   2  10   0     1414.58     1701.39     35.02 o 
   3  10   0     1432.71     1409.64     27.36 o 
   4  10   0     4346.58     4470.13     50.53 o 
   5  10   0     2822.98     2741.55     44.83 o 
   6  10   0     5400.49     5515.08     86.93 o 
   7  10   0      747.57      814.66     31.05 o 
   8  10   0     2082.84     2126.48     47.24 o 
   9  10   0      126.56      120.95     17.64 o 
  10  10   0     1382.22     1381.59     42.76 o 
  11  10   0       32.04       43.59     17.49 o 
  12  10   0        5.60        4.09     19.57 o 
   1  11   0     3082.71     2843.39     85.19 o 
   2  11   0    10293.82    10070.09    117.26 o 
   3  11   0     5525.73     5759.45     67.19 o 
   4  11   0      416.50      466.29     18.02 o 
   5  11   0      283.32      244.36     16.08 o 
   6  11   0     4610.85     4848.25     82.21 o 
   7  11   0     6322.62     6439.71     94.76 o 
   8  11   0     5046.49     5130.20     84.54 o 
   9  11   0       83.49       44.46     16.40 o 
  10  11   0      334.97      315.27     26.56 o 
  11  11   0      323.98      334.36     28.99 o 
  12  11   0      263.32      251.47     36.12 o 
   0  12   0    12197.41    11264.33    317.15 o 
   1  12   0     1231.02      956.39     38.17 o 
   2  12   0      133.33      195.07     15.76 o 
   3  12   0       88.22       53.49     10.09 o 
   4  12   0      795.38      921.79     23.77 o 
   5  12   0     4632.68     4711.85     84.02 o 
   6  12   0     1358.76     1271.85     45.82 o 
   7  12   0      112.87      133.05     20.08 o 
   8  12   0      538.58      526.58     29.64 o 
   9  12   0      898.95      889.65     37.77 o 
  10  12   0      136.74      111.86     30.25 o 
  11  12   0      247.72      296.56     52.56 o 
  12  12   0      146.99      114.98     40.38 o 
   1  13   0     1253.58      903.95     49.36 o 
   2  13   0      236.68      228.75     21.00 o 
   3  13   0     7738.03     8063.19     95.88 o 
   4  13   0      265.45      325.97     17.40 o 
   5  13   0      218.34      259.79     19.97 o 
   6  13   0      283.12      290.34     27.75 o 
   7  13   0     9378.76     9054.05    141.87 o 
   8  13   0      191.11      218.23     23.19 o 
   9  13   0      330.50      355.10     40.77 o 
  10  13   0       15.69       12.04     18.34 o 
  11  13   0      341.62      442.42     43.32 o 
   0  14   0     1504.13     1796.39    124.38 o 
   1  14   0     9162.04     8752.92    387.96 o 
   2  14   0     2001.10     1985.81     78.80 o 
   3  14   0      213.85      192.04     16.07 o 
   4  14   0      406.23      425.09     21.57 o 
   5  14   0     7149.40     7364.14    114.83 o 
   6  14   0       23.82       17.03     15.72 o 
   7  14   0      109.69      118.58     21.29 o 
   8  14   0       22.03       22.75     17.41 o 
   9  14   0     1744.73     1715.70     68.59 o 
  10  14   0       70.86       77.56     27.72 o 
  11  14   0      780.46      861.34     67.81 o 
   1  15   0     1852.28     1798.02     53.03 o 
   2  15   0      671.73      682.19     42.64 o 
   3  15   0     7454.75     7374.66    107.24 o 
   4  15   0       30.23        7.11     13.93 o 
   5  15   0       29.43       67.19     21.52 o 
   6  15   0     1840.74     1799.41     89.21 o 
   7  15   0     3464.77     3353.84     78.13 o 
   8  15   0      178.64      160.50     36.93 o 
   9  15   0      632.94      737.27     64.06 o 
  10  15   0      109.20      104.02     30.43 o 
  11  15   0      491.51      629.82     52.83 o 
   0  16   0     4039.11     3642.46    229.75 o 
   1  16   0     1101.10     1114.23     44.38 o 
   2  16   0     5181.06     5169.77     97.26 o 
   3  16   0      722.51      706.65     30.47 o 
   4  16   0     2726.44     2779.83     63.87 o 
   5  16   0     2109.09     2087.39     75.63 o 
   6  16   0      323.52      291.38     63.31 o 
   7  16   0     1016.25      973.45     56.66 o 
   8  16   0      219.90      227.84     29.85 o 
   9  16   0      471.14      511.12     57.55 o 
  10  16   0      535.44      582.63     42.70 o 
  11  16   0      723.21      753.58     49.74 o 
   1  17   0      599.14      633.86     36.68 o 
   2  17   0     4202.91     4231.13     83.02 o 
   3  17   0     2871.19     2734.90     58.35 o 
   4  17   0     1873.63     1849.29     53.44 o 
   5  17   0      578.24      556.72     59.81 o 
   6  17   0     2768.57     2606.18     99.45 o 
   7  17   0       57.82       44.04     23.48 o 
   8  17   0     1383.04     1457.48     57.61 o 
   9  17   0       50.28       55.02     23.35 o 
  10  17   0       37.41       59.49     26.00 o 
   0  18   0       56.67      123.12     69.66 o 
   1  18   0       20.19       41.95     16.52 o 
   2  18   0        0.91       -0.27     13.57 o 
   3  18   0      385.04      332.51     25.58 o 
   4  18   0     6307.71     6133.32    139.67 o 
   5  18   0     1885.15     1734.53    117.90 o 
   6  18   0     1835.96     1674.48     75.06 o 
   7  18   0      509.77      484.90     43.45 o 
   8  18   0      119.85      133.05     30.18 o 
   9  18   0       18.24       17.99     25.49 o 
  10  18   0     1911.42     2078.48     84.88 o 
   1  19   0      202.77      207.20     36.12 o 
   2  19   0     4511.49     4349.91     88.98 o 
   3  19   0       89.30       99.50     22.02 o 
   4  19   0     2065.05     2078.05     69.18 o 
   5  19   0       51.49       33.14     25.22 o 
   6  19   0      742.34      676.25     49.70 o 
   7  19   0      195.53      201.15     33.57 o 
   8  19   0      810.76      885.17     57.62 o 
   9  19   0      294.01      192.47     36.14 o 
  10  19   0      641.61      687.96     57.62 o 
   0  20   0     1642.22     1480.94     81.04 o 
   1  20   0        0.55      -16.03     16.03 o 
   2  20   0       12.40       16.45     16.98 o 
   3  20   0      971.89      971.91     45.17 o 
   4  20   0     4014.12     3680.73     96.13 o 
   5  20   0      661.22      602.89     53.49 o 
   6  20   0     1306.68     1390.58     65.80 o 
   7  20   0      162.01      158.81     31.86 o 
   8  20   0       43.47       49.15     27.91 o 
   9  20   0      735.65      759.42     79.05 o 
   1  21   0     1158.45     1155.57     54.47 o 
   2  21   0     2149.68     2174.35     64.40 o 
   3  21   0     1237.68     1177.04     52.85 o 
   4  21   0       68.26       37.92     25.95 o 
   5  21   0      142.86       95.60     27.50 o 
   6  21   0      387.76      376.95     41.31 o 
   7  21   0      953.73     1019.57     62.31 o 
   8  21   0     1711.03     1565.78     76.01 o 
   9  21   0      341.39      350.81     46.53 o 
   0  22   0      327.34      342.00     51.23 o 
   1  22   0     2008.04     1890.53     67.97 o 
   2  22   0      247.39      268.88     30.80 o 
   3  22   0      249.28      213.29     27.58 o 
   4  22   0       27.35       37.14     26.96 o 
   5  22   0     1038.21     1002.51     71.52 o 
   6  22   0        0.75       21.47     25.68 o 
   7  22   0      280.30      252.25     39.03 o 
   8  22   0        1.65       -0.95     27.64 o 
   1  23   0     1749.63     1730.89     75.17 o 
   2  23   0      204.36      139.69     26.72 o 
   3  23   0     1074.24     1080.04     60.23 o 
   4  23   0        0.69        2.51     21.75 o 
   5  23   0      177.35      125.00     31.85 o 
   6  23   0       33.06       25.46     26.41 o 
   7  23   0     2394.78     2656.81    132.65 o 
   8  23   0      496.46      405.22     48.77 o 
   0  24   0      309.53      225.90     49.73 o 
   1  24   0     1579.91     1455.87     66.57 o 
   2  24   0       62.94       75.89     24.84 o 
   3  24   0       21.91       43.95     32.91 o 
   4  24   0      153.93      190.43     35.08 o 
   5  24   0      528.03      554.94     51.98 o 
   6  24   0       53.83       40.91     28.88 o 
   7  24   0       25.30       31.25     29.22 o 
   1  25   0      537.03      532.35     47.83 o 
   2  25   0      700.75      692.21     48.14 o 
   3  25   0       41.62       31.04     26.64 o 
   4  25   0      116.30       94.52     35.96 o 
   5  25   0        0.00      -16.55     26.18 o 
   6  25   0      345.13      420.15     50.19 o 
   0  26   0     2342.96     2098.71    118.54 o 
   1  26   0      200.26      143.14     37.12 o 
   2  26   0      942.52     1040.77     57.23 o 
   3  26   0       53.62       54.66     35.69 o 
   4  26   0      352.83      419.63     55.15 o 
   5  26   0      447.68      441.89     58.13 o 
   1  27   0      100.56       72.92     35.76 o 
   2  27   0     1219.02     1214.49     71.56 o 
   3  27   0       17.09       -1.48     37.96 o 
   4  27   0       37.74       47.56     34.49 o 
   0  28   0      573.02      577.81     76.48 o 
   1  28   0      259.23      183.89     34.81 o 
   2  28   0      366.77      342.73     56.89 o 
   3  28   0       15.60       -2.90     33.97 o 
   1  29   0      195.52       73.77     42.16 o 
 -13   0   1      912.49      992.02     68.63 o 
 -11   0   1        5.46       42.16     25.94 o 
  -9   0   1      453.09      443.82     54.10 o 
  -7   0   1    34902.80    34012.19    482.50 o 
  -5   0   1     2318.33     2075.13     55.44 o 
  -3   0   1     4019.37     3378.68     53.79 o 
  -1   0   1     2708.16     3540.31     47.14 o 
   1   0   1      201.82      225.53     12.48 o 
   3   0   1     2513.72     2545.79     55.54 o 
   5   0   1     1240.37     1156.87     29.81 o 
   7   0   1    16609.56    15765.32    266.68 o 
   9   0   1     1807.74     1841.66     94.17 o 
  11   0   1      147.99      108.35     48.89 o 
  13   0   1     2411.12     2555.75    141.35 o 
 -13   1   1      232.18      254.93     33.60 o 
 -12   1   1      206.07      185.09     23.71 o 
 -11   1   1      451.58      467.33     28.98 o 
 -10   1   1       47.04       33.53     21.46 o 
  -9   1   1     4616.56     4595.25     84.57 o 
  -8   1   1       87.63       87.56     15.88 o 
  -7   1   1      898.52      873.16     32.47 o 
  -6   1   1      370.91      333.46     18.82 o 
  -5   1   1     6928.28     6345.58     81.25 o 
  -4   1   1     4059.12     4858.41     55.30 o 
  -3   1   1       80.49       41.06      6.44 o 
  -2   1   1    18117.78    18354.04    161.82 o 
  -1   1   1    30412.03    30184.94    227.68 o 
   0   1   1    19069.79    19815.64    182.52 o 
   1   1   1    23535.30    25310.48    244.66 o 
   2   1   1       25.35       29.01      6.74 o 
   3   1   1     3042.81     3450.82     48.05 o 
   4   1   1       41.79       36.51      6.65 o 
   5   1   1     4526.05     3662.94     46.82 o 
   6   1   1        1.29       21.19      7.30 o 
   7   1   1     2871.09     2924.26     59.81 o 
   8   1   1      193.67      182.01     21.22 o 
   9   1   1     6633.09     6449.73    131.20 o 
  10   1   1      138.04      161.06     22.34 o 
  11   1   1     1060.34      963.32     45.49 o 
  12   1   1      192.81      153.02     22.47 o 
  13   1   1      247.31      260.33     48.64 o 
 -13   2   1      544.42      594.27     52.48 o 
 -12   2   1      125.36      102.13     21.81 o 
 -11   2   1      340.97      342.42     26.17 o 
 -10   2   1        5.47       15.05     13.77 o 
  -9   2   1        2.86       20.42     12.85 o 
  -8   2   1     3407.54     3362.41     62.70 o 
  -7   2   1     6424.16     5948.69     85.86 o 
  -6   2   1     9086.55     9000.51    120.01 o 
  -5   2   1     2620.54     3045.01     54.99 o 
  -4   2   1     1808.28     1993.00     28.97 o 
  -3   2   1       74.22      159.06      8.73 o 
  -2   2   1    19152.01    18871.89    146.50 o 
  -1   2   1     1855.83     2122.40     21.62 o 
   0   2   1       31.01       24.17      9.31 o 
   1   2   1     4681.14     4773.19     42.37 o 
   2   2   1     8631.07     9105.74     80.56 o 
   3   2   1     7882.17     7968.45     74.39 o 
   4   2   1     1103.19      947.67     22.78 o 
   5   2   1     1737.79     1741.71     31.15 o 
   6   2   1     2478.83     2110.54     36.89 o 
   7   2   1     5650.56     5328.86     79.90 o 
   8   2   1     1228.25     1193.83     53.14 o 
   9   2   1      690.38      699.74     29.13 o 
  10   2   1      504.67      512.57     32.61 o 
  11   2   1       21.10       22.15     19.28 o 
  12   2   1      653.02      638.28     66.54 o 
  13   2   1     1216.89     1258.94     63.39 o 
 -13   3   1       48.38       45.08     30.56 o 
 -12   3   1      634.59      720.68     39.22 o 
 -11   3   1      358.86      333.12     26.31 o 
 -10   3   1     3533.88     3512.06     65.41 o 
  -9   3   1      629.15      630.97     27.83 o 
  -8   3   1     2759.08     2734.30     50.77 o 
  -7   3   1      335.55      378.87     24.38 o 
  -6   3   1     1952.70     2271.84     40.30 o 
  -5   3   1     7168.99     7065.42     74.23 o 
  -4   3   1     8762.92     7631.87     70.83 o 
  -3   3   1     4161.11     4206.95     63.21 o 
  -2   3   1       31.41      141.86      7.55 o 
  -1   3   1       20.31       31.67      5.42 o 
   0   3   1    32039.29    31992.57    292.75 o 
   1   3   1     5219.81     4959.72     42.73 o 
   2   3   1    36640.36    37715.27    266.76 o 
   3   3   1     1156.68     1083.98     17.97 o 
   4   3   1     4812.83     4716.54     68.58 o 
   5   3   1     3991.05     3935.77     45.70 o 
   6   3   1     3160.66     2966.75     46.18 o 
   7   3   1     1274.05     1281.26     35.49 o 
   8   3   1      154.04      162.63     16.27 o 
   9   3   1     3469.82     3356.18     62.94 o 
  10   3   1     3010.03     2997.23     72.09 o 
  11   3   1     1076.28     1113.35     54.03 o 
  12   3   1       24.27        4.40     21.51 o 
  13   3   1        0.21      -17.50     24.86 o 
 -13   4   1      286.05      267.78     41.68 o 
 -12   4   1     2302.48     2529.40     66.04 o 
 -11   4   1      153.01      181.44     22.25 o 
 -10   4   1      568.93      597.95     29.96 o 
  -9   4   1       84.66       79.14     15.21 o 
  -8   4   1     2838.14     2745.60     51.44 o 
  -7   4   1        2.95       11.09      9.79 o 
  -6   4   1     6372.77     6170.48     77.19 o 
  -5   4   1     1363.85     1254.32     25.43 o 
  -4   4   1     6648.60     7384.76     69.96 o 
  -3   4   1      380.77      520.66     13.79 o 
  -2   4   1    18941.12    18665.08    147.24 o 
  -1   4   1     3727.94     3627.86     41.45 o 
   0   4   1      971.44      821.45     20.83 o 
   1   4   1    34462.13    34713.84    273.54 o 
   2   4   1    10331.16    10573.10     86.18 o 
   3   4   1      300.42      285.14     10.49 o 
   4   4   1    11306.60    10990.39     95.50 o 
   5   4   1     2755.86     2818.92     37.12 o 
   6   4   1     2574.01     2253.52     36.03 o 
   7   4   1       53.38       45.89      9.42 o 
   8   4   1     1495.68     1458.82     47.94 o 
   9   4   1      168.54      173.01     18.76 o 
  10   4   1       59.38       69.09     21.30 o 
  11   4   1      258.59      317.35     34.77 o 
  12   4   1     1512.43     1548.25     67.54 o 
  13   4   1      489.72      438.56     43.96 o 
 -13   5   1       30.31       30.93     30.93 o 
 -12   5   1      161.21      148.95     25.14 o 
 -11   5   1       17.18       -2.83     15.94 o 
 -10   5   1     2496.95     2492.18     77.09 o 
  -9   5   1      368.90      440.50     25.18 o 
  -8   5   1     1459.83     1386.08     36.92 o 
  -7   5   1      406.08      407.69     20.64 o 
  -6   5   1     2097.99     2307.21     43.85 o 
  -5   5   1        0.54        4.77      6.66 o 
  -4   5   1    33795.91    33039.90    243.24 o 
  -3   5   1        3.12       18.78      5.48 o 
  -2   5   1      270.50      326.91     11.56 o 
  -1   5   1     3090.79     3815.86     47.72 o 
   0   5   1     2715.73     2580.86     43.73 o 
   1   5   1       14.32        3.62      5.29 o 
   2   5   1     4560.05     4532.77     39.23 o 
   3   5   1     2752.87     3607.18     36.76 o 
   4   5   1    10886.49    10337.30     90.66 o 
   5   5   1      247.87      195.16     20.88 o 
   6   5   1     2970.42     2937.45     43.49 o 
   7   5   1       88.88       79.99     11.46 o 
   8   5   1      140.20       98.21     14.94 o 
   9   5   1       43.36       22.91     15.69 o 
  10   5   1     4806.10     4870.46     93.05 o 
  11   5   1       43.16       27.13     18.92 o 
  12   5   1      106.08      167.55     31.10 o 
 -13   6   1      151.82      184.08     32.05 o 
 -12   6   1     2927.38     3196.97     75.87 o 
 -11   6   1      661.08      747.98     49.99 o 
 -10   6   1     1422.43     1362.21     45.54 o 
  -9   6   1       51.74       21.87     16.10 o 
  -8   6   1      475.90      505.53     25.14 o 
  -7   6   1      343.52      397.44     21.10 o 
  -6   6   1     4501.20     4676.95     65.67 o 
  -5   6   1      278.35      210.97     11.90 o 
  -4   6   1     1142.62     1213.30     22.96 o 
  -3   6   1     1991.42     1648.03     22.36 o 
  -2   6   1    20595.84    20863.80    187.63 o 
  -1   6   1      300.32      423.68     14.40 o 
   0   6   1    16575.85    17613.01    187.24 o 
   1   6   1     1380.42     1405.68     23.40 o 
   2   6   1     9869.26     9123.95     74.66 o 
   3   6   1     3725.60     3779.58     42.70 o 
   4   6   1     7413.28     7316.79     65.66 o 
   5   6   1      138.85      239.25     12.43 o 
   6   6   1      589.66      596.68     30.37 o 
   7   6   1     1053.69      950.08     34.25 o 
   8   6   1     1273.11     1309.10     37.94 o 
   9   6   1      978.50      927.35     33.00 o 
  10   6   1      225.12      212.99     24.64 o 
  11   6   1      242.04      185.79     25.76 o 
  12   6   1     2972.36     3087.79     93.74 o 
 -12   7   1      165.22      146.84     26.01 o 
 -11   7   1      629.84      647.02     51.73 o 
 -10   7   1     2850.66     2912.99     80.04 o 
  -9   7   1     3098.24     3128.93     85.61 o 
  -8   7   1     1909.33     1891.71     43.86 o 
  -7   7   1     1143.00     1163.41     32.82 o 
  -6   7   1       44.23       86.35     17.77 o 
  -5   7   1    12685.75    13264.28    112.30 o 
  -4   7   1    18547.10    18845.52    147.71 o 
  -3   7   1    16324.83    16727.71    137.91 o 
  -2   7   1     1006.74     1377.05     31.68 o 
  -1   7   1       12.87        4.19      7.02 o 
   0   7   1     6778.78     6308.56     71.18 o 
   1   7   1     7153.95     7476.98     76.96 o 
   2   7   1     7560.72     7600.09     65.55 o 
   3   7   1     1984.88     2252.84     28.04 o 
   4   7   1    10685.34    10315.08     96.82 o 
   5   7   1     2679.01     2114.57     32.54 o 
   6   7   1      752.88      756.71     20.37 o 
   7   7   1     1354.68     1447.92     33.91 o 
   8   7   1       25.42       15.34     10.31 o 
   9   7   1      535.93      587.26     39.43 o 
  10   7   1     2181.67     2239.28     53.36 o 
  11   7   1      606.89      683.87     33.97 o 
  12   7   1      389.78      403.70     34.53 o 
 -12   8   1      413.83      374.64     29.83 o 
 -11   8   1     2807.24     2870.46     62.72 o 
 -10   8   1      113.60      101.43     17.96 o 
  -9   8   1        1.13        8.23     12.77 o 
  -8   8   1     3571.38     3658.72     62.57 o 
  -7   8   1     1956.45     2015.86     58.65 o 
  -6   8   1     2940.42     3059.53     48.18 o 
  -5   8   1      554.68      571.19     17.40 o 
  -4   8   1      195.76      247.05     11.76 o 
  -3   8   1     9561.85     9507.83     87.36 o 
  -2   8   1     9850.05    10636.18    137.10 o 
  -1   8   1    22063.74    22903.30    251.97 o 
   0   8   1      416.42      327.97     14.51 o 
   1   8   1     2689.77     2661.99     40.32 o 
   2   8   1       18.32      116.39      8.02 o 
   3   8   1    13348.75    13026.40    100.68 o 
   4   8   1     1015.97     1205.19     30.50 o 
   5   8   1     2004.66     2054.62     37.75 o 
   6   8   1       10.21       19.27      9.27 o 
   7   8   1      406.72      443.04     19.28 o 
   8   8   1      605.69      579.26     25.15 o 
   9   8   1      476.71      501.26     24.84 o 
  10   8   1      255.34      262.96     21.28 o 
  11   8   1      896.10      967.81     49.81 o 
  12   8   1      143.70      207.69     28.44 o 
 -12   9   1      201.90      261.85     27.91 o 
 -11   9   1      324.51      347.39     30.01 o 
 -10   9   1      352.07      344.22     32.67 o 
  -9   9   1     3381.22     3423.19     67.58 o 
  -8   9   1      288.86      324.19     22.38 o 
  -7   9   1      114.20      116.64     15.26 o 
  -6   9   1     1082.54     1206.90     30.12 o 
  -5   9   1     5519.79     5325.82     60.89 o 
  -4   9   1      933.75     1118.50     23.12 o 
  -3   9   1      292.42      202.06     11.91 o 
  -2   9   1     4430.82     4835.45     66.83 o 
  -1   9   1     3292.31     3369.68     55.99 o 
   0   9   1      211.83      195.69     12.40 o 
   1   9   1     7742.31     7098.82     87.04 o 
   2   9   1     5941.87     5938.58     59.81 o 
   3   9   1     1584.42     1503.94     25.04 o 
   4   9   1      458.74      435.39     19.79 o 
   5   9   1    10680.42    10948.34    183.12 o 
   6   9   1      605.89      541.19     28.38 o 
   7   9   1     1412.66     1379.08     36.06 o 
   8   9   1        9.72      -10.61     10.61 o 
   9   9   1     3056.20     2948.44     55.30 o 
  10   9   1      407.46      326.69     23.23 o 
  11   9   1      844.04      911.66     39.49 o 
  12   9   1      153.91      134.54     27.18 o 
 -12  10   1      738.92      791.92     50.38 o 
 -11  10   1      792.51      861.06     42.48 o 
 -10  10   1      741.59      700.76     36.26 o 
  -9  10   1      665.63      693.54     32.17 o 
  -8  10   1       18.72        3.16     13.83 o 
  -7  10   1     6566.86     6557.28     96.40 o 
  -6  10   1       12.00       32.53     11.79 o 
  -5  10   1      965.87     1094.62     27.39 o 
  -4  10   1      831.74      850.87     19.64 o 
  -3  10   1     4354.47     4552.51     59.89 o 
  -2  10   1      655.72      683.15     23.61 o 
  -1  10   1    10803.23    10021.22    140.83 o 
   0  10   1     2571.29     2834.12     46.91 o 
   1  10   1     1710.57     1560.13     30.43 o 
   2  10   1     4974.76     4918.96     62.28 o 
   3  10   1     4052.73     3786.58     50.09 o 
   4  10   1      696.88      636.30     24.04 o 
   5  10   1      962.79     1130.20     30.24 o 
   6  10   1        0.02        6.52     10.20 o 
   7  10   1     7008.24     7371.97    107.01 o 
   8  10   1      160.95      148.11     18.44 o 
   9  10   1     1590.29     1515.64     42.85 o 
  10  10   1      492.74      491.42     27.73 o 
  11  10   1      100.18      119.81     22.07 o 
  12  10   1      439.10      426.83     35.05 o 
 -12  11   1        4.28       32.81     29.53 o 
 -11  11   1      467.93      490.57     44.26 o 
 -10  11   1        8.66       11.33     18.17 o 
  -9  11   1     2059.89     2116.80     83.51 o 
  -8  11   1      326.73      342.62     28.29 o 
  -7  11   1      309.68      350.56     24.79 o 
  -6  11   1     1435.31     1380.27     39.57 o 
  -5  11   1     5870.06     6055.15     80.87 o 
  -4  11   1       15.22        9.39      6.73 o 
  -3  11   1     2801.57     3199.63     54.79 o 
  -2  11   1      598.36      546.72     20.68 o 
  -1  11   1     5769.20     5756.52     95.65 o 
   0  11   1     4484.83     4165.69     93.03 o 
   1  11   1    11279.30    10471.65    171.32 o 
   2  11   1     2093.64     2122.16     38.16 o 
   3  11   1     1731.76     2141.96     35.88 o 
   4  11   1      765.57      783.64     21.99 o 
   5  11   1     3436.21     3655.83     64.03 o 
   6  11   1     2144.10     2166.94     53.97 o 
   7  11   1     1858.72     1866.89     73.81 o 
   8  11   1      631.18      704.63     32.42 o 
   9  11   1     2908.80     2965.40     61.77 o 
  10  11   1      235.18      217.33     31.91 o 
  11  11   1      125.09      140.98     25.08 o 
  12  11   1      105.31       80.32     27.54 o 
 -12  12   1     1385.02     1382.12     82.27 o 
 -11  12   1       70.32       82.59     34.59 o 
 -10  12   1        1.52       22.64     22.65 o 
  -9  12   1        5.29      -11.07     16.28 o 
  -8  12   1     1614.89     1571.21     54.87 o 
  -7  12   1     4751.81     4605.74    107.56 o 
  -6  12   1     1131.16     1174.93     42.02 o 
  -5  12   1       26.17       24.79     10.65 o 
  -4  12   1      223.92      194.44     14.10 o 
  -3  12   1      581.86      720.96     27.02 o 
  -2  12   1     5572.51     5635.43     88.38 o 
  -1  12   1     2854.82     2532.15     58.38 o 
   0  12   1      597.98      442.33     33.78 o 
   1  12   1     1000.46      990.80     42.64 o 
   2  12   1     5847.34     5416.07     70.47 o 
   3  12   1      442.90      465.72     22.83 o 
   4  12   1      713.36      741.08     24.79 o 
   5  12   1      157.25      165.33     14.76 o 
   6  12   1     3584.96     3705.34     58.25 o 
   7  12   1     5404.48     5527.95    125.17 o 
   8  12   1     3959.78     4019.10    101.84 o 
   9  12   1      368.05      407.21     27.42 o 
  10  12   1      137.00      126.52     20.90 o 
  11  12   1       17.48       -3.92     18.77 o 
 -11  13   1       30.75      -22.58     22.58 o 
 -10  13   1     1240.63     1126.58     60.09 o 
  -9  13   1      243.69      274.37     43.73 o 
  -8  13   1     1180.31     1265.86     57.33 o 
  -7  13   1      455.68      410.13     30.76 o 
  -6  13   1     1671.94     1552.64     48.52 o 
  -5  13   1       23.95       12.61     11.65 o 
  -4  13   1     5528.79     5885.23     80.47 o 
  -3  13   1       91.74      107.30     13.08 o 
  -2  13   1        1.77        1.10      9.84 o 
  -1  13   1     1630.54     1712.16     48.68 o 
   0  13   1    18872.02    17940.21    363.87 o 
   1  13   1     2025.43     1996.85     51.96 o 
   2  13   1     1341.40     1305.94     32.05 o 
   3  13   1       29.93       19.11      9.74 o 
   4  13   1     1332.84     1340.21     48.47 o 
   5  13   1       17.43       26.94     11.32 o 
   6  13   1     4063.34     4428.72     80.34 o 
   7  13   1      755.29      759.64     34.70 o 
   8  13   1      107.10      128.75     21.34 o 
   9  13   1       67.82       63.13     17.59 o 
  10  13   1      381.79      385.96     29.62 o 
  11  13   1       26.35       30.18     24.44 o 
 -11  14   1       21.01       18.34     27.45 o 
 -10  14   1        6.83      -13.50     22.92 o 
  -9  14   1      442.66      452.63     42.37 o 
  -8  14   1     2129.02     2018.68     99.08 o 
  -7  14   1      591.57      583.08     41.61 o 
  -6  14   1     5791.74     5715.71    116.81 o 
  -5  14   1     2345.62     2407.02     60.87 o 
  -4  14   1     1247.03     1173.90     41.98 o 
  -3  14   1      371.30      367.55     22.94 o 
  -2  14   1    11698.23    11598.67    154.75 o 
  -1  14   1      248.97      273.84     24.63 o 
   0  14   1      800.10      724.85     34.28 o 
   1  14   1     1147.78     1104.73     52.87 o 
   2  14   1     5856.14     5537.51     94.75 o 
   3  14   1        0.32        7.29      9.27 o 
   4  14   1     1752.63     1844.11     43.93 o 
   5  14   1     1384.95     1460.19     43.61 o 
   6  14   1     6234.33     6121.78    114.54 o 
   7  14   1       13.96       19.32     15.04 o 
   8  14   1     3382.43     3525.31     68.92 o 
   9  14   1      633.93      622.96     34.18 o 
  10  14   1      253.22      277.72     26.88 o 
  11  14   1       16.11       16.87     23.84 o 
 -11  15   1       38.49       11.82     27.67 o 
 -10  15   1     1115.28     1133.31     63.12 o 
  -9  15   1      745.36      802.47     52.59 o 
  -8  15   1      545.33      590.97     48.26 o 
  -7  15   1        1.26      -17.10     17.10 o 
  -6  15   1     1109.19     1249.45     84.02 o 
  -5  15   1        3.84       16.29     12.95 o 
  -4  15   1     4934.96     4874.82     68.65 o 
  -3  15   1      437.83      422.00     36.02 o 
  -2  15   1      610.82      657.40     32.06 o 
  -1  15   1     1263.03     1255.53     44.74 o 
   0  15   1     6252.23     5915.83    130.99 o 
   1  15   1     1009.92      886.97     49.51 o 
   2  15   1      442.32      385.32     23.06 o 
   3  15   1       33.03       26.41     11.98 o 
   4  15   1     3066.03     3066.97     66.24 o 
   5  15   1      482.23      453.13     28.78 o 
   6  15   1     3495.19     3565.02     93.82 o 
   7  15   1      323.39      343.64     32.28 o 
   8  15   1      127.55      152.37     26.52 o 
   9  15   1       16.99       16.22     20.81 o 
  10  15   1      681.83      809.54     54.86 o 
  11  15   1       12.92       19.57     27.50 o 
 -11  16   1      592.00      577.80     53.23 o 
 -10  16   1      230.06      277.54     39.18 o 
  -9  16   1      634.61      717.58     55.19 o 
  -8  16   1       35.24       35.20     23.18 o 
  -7  16   1      245.82      199.66     30.40 o 
  -6  16   1     2204.29     2236.44     63.81 o 
  -5  16   1     3867.65     3789.58     74.24 o 
  -4  16   1     1089.60     1173.18     35.57 o 
  -3  16   1     3383.07     3343.09     65.25 o 
  -2  16   1     4960.82     4917.79     89.66 o 
  -1  16   1      135.37       96.92     18.97 o 
   0  16   1       76.02       63.65     16.80 o 
   1  16   1       59.69       62.06     16.91 o 
   2  16   1     2106.35     2216.77     54.34 o 
   3  16   1     2762.64     2689.27     80.32 o 
   4  16   1     4293.07     4042.05    107.34 o 
   5  16   1     1155.21     1188.25     62.04 o 
   6  16   1      483.05      539.17     45.21 o 
   7  16   1     1631.40     1624.28     70.20 o 
   8  16   1      490.44      459.90     46.38 o 
   9  16   1      765.85      884.96     55.15 o 
  10  16   1       13.46       30.26     26.88 o 
 -10  17   1      654.88      598.12     56.82 o 
  -9  17   1     1526.40     1684.29    101.50 o 
  -8  17   1        4.99        1.96     21.97 o 
  -7  17   1       67.85       73.80     22.35 o 
  -6  17   1     1007.20      982.93     54.20 o 
  -5  17   1      935.38      957.63     50.56 o 
  -4  17   1     5392.80     5015.08     99.10 o 
  -3  17   1     1424.73     1490.08     44.41 o 
  -2  17   1      255.23      239.04     35.14 o 
  -1  17   1     2506.51     2471.63     58.51 o 
   0  17   1      120.63      114.06     20.51 o 
   1  17   1     2819.31     2766.78     78.24 o 
   2  17   1        0.65        4.46     11.87 o 
   3  17   1      160.37      178.92     22.25 o 
   4  17   1     3938.44     3916.46     80.70 o 
   5  17   1     3363.18     3287.19     98.42 o 
   6  17   1     1371.38     1310.28    143.57 o 
   7  17   1      265.40      267.94     38.15 o 
   8  17   1      205.46      172.01     53.08 o 
   9  17   1      753.16      715.90     52.20 o 
  10  17   1     1699.83     1504.72     72.05 o 
 -10  18   1      263.45      267.26     36.02 o 
  -9  18   1       40.53       34.24     23.50 o 
  -8  18   1       30.24       -1.85     18.91 o 
  -7  18   1      201.30      218.36     29.41 o 
  -6  18   1        9.86       37.12     21.25 o 
  -5  18   1      506.60      503.68     40.90 o 
  -4  18   1      176.92      171.70     25.53 o 
  -3  18   1     6269.01     5938.13     96.88 o 
  -2  18   1      272.71      256.37     23.25 o 
  -1  18   1     1884.70     1881.51     51.92 o 
   0  18   1       41.48       59.48     18.06 o 
   1  18   1        8.10        5.02     15.13 o 
   2  18   1      522.29      521.22     33.06 o 
   3  18   1    10712.27    10585.19    155.98 o 
   4  18   1       73.18      104.49     20.81 o 
   5  18   1      635.48      575.40     50.72 o 
   6  18   1       85.17       92.15     37.03 o 
   7  18   1      728.61      794.67     88.90 o 
   8  18   1       98.43       80.96     30.74 o 
   9  18   1      315.99      282.36     39.54 o 
  10  18   1      119.90      134.20     34.28 o 
 -10  19   1        0.69        2.28     24.62 o 
  -9  19   1     1312.31     1484.42     72.45 o 
  -8  19   1      205.09      240.18     33.34 o 
  -7  19   1      795.41      785.24     53.87 o 
  -6  19   1       80.66       91.11     41.85 o 
  -5  19   1     3871.95     3799.82     99.26 o 
  -4  19   1        8.80       20.76     17.16 o 
  -3  19   1     3787.90     3640.97     73.89 o 
  -2  19   1      500.10      509.46     42.07 o 
  -1  19   1      111.22       92.73     21.38 o 
   0  19   1      231.93      205.82     25.84 o 
   1  19   1     2036.00     2083.84     65.14 o 
   2  19   1       85.23       97.36     18.36 o 
   3  19   1      631.68      648.60     43.38 o 
   4  19   1      407.13      391.49     51.22 o 
   5  19   1     3381.24     3210.79    103.40 o 
   6  19   1      738.33      665.18     54.03 o 
   7  19   1      297.82      326.99     67.28 o 
   8  19   1      270.57      223.58     43.68 o 
   9  19   1      579.52      559.55     50.91 o 
  -9  20   1        0.82       14.92     28.16 o 
  -8  20   1        2.04      -16.29     24.09 o 
  -7  20   1     1034.55     1079.22     62.63 o 
  -6  20   1      361.03      389.68     41.53 o 
  -5  20   1       36.30       74.23     25.78 o 
  -4  20   1      395.92      398.88     45.36 o 
  -3  20   1     3363.35     3330.29     84.10 o 
  -2  20   1      384.15      373.59     29.57 o 
  -1  20   1     2065.27     2002.06     66.74 o 
   0  20   1        1.97       23.60     17.35 o 
   1  20   1      192.97      191.55     27.46 o 
   2  20   1      936.40      900.52     39.60 o 
   3  20   1     5520.61     5278.88    103.52 o 
   4  20   1     1212.30     1179.69     76.49 o 
   5  20   1       41.51       57.94     26.35 o 
   6  20   1      218.08      148.41     34.19 o 
   7  20   1     1030.55     1130.49     70.05 o 
   8  20   1       31.13       -9.50     24.23 o 
   9  20   1      570.50      554.86     51.46 o 
  -9  21   1      694.65      666.70     58.42 o 
  -8  21   1      689.77      667.77     73.93 o 
  -7  21   1        3.83      -18.45     23.07 o 
  -6  21   1     1660.05     1653.43     75.33 o 
  -5  21   1      718.53      666.19     58.35 o 
  -4  21   1     1398.23     1367.36     60.34 o 
  -3  21   1       98.57      103.14     22.67 o 
  -2  21   1     1478.09     1425.87     49.11 o 
  -1  21   1      753.33      668.93     44.88 o 
   0  21   1      966.93      980.92     51.32 o 
   1  21   1     2226.45     2175.42     71.05 o 
   2  21   1      440.06      400.28     33.89 o 
   3  21   1        6.06       17.87     17.61 o 
   4  21   1      420.80      446.24     48.39 o 
   5  21   1     1101.82     1059.44     67.63 o 
   6  21   1     1217.67     1158.69     71.38 o 
   7  21   1      430.16      426.15     50.09 o 
   8  21   1      457.48      480.22     49.16 o 
   9  21   1      101.22      112.70     34.50 o 
  -8  22   1      526.50      458.71     49.78 o 
  -7  22   1      808.87      635.70     54.50 o 
  -6  22   1     2291.59     2232.82     83.66 o 
  -5  22   1       59.43       75.30     27.06 o 
  -4  22   1       51.07      101.90     23.91 o 
  -3  22   1       42.85       47.77     23.98 o 
  -2  22   1     2547.35     2451.22     98.71 o 
  -1  22   1     1168.12     1159.69     57.07 o 
   0  22   1      541.53      488.66     41.67 o 
   1  22   1       41.43       72.12     23.55 o 
   2  22   1     2842.22     2869.62     77.32 o 
   3  22   1      118.23      109.87     24.19 o 
   4  22   1      704.28      693.01    112.14 o 
   5  22   1       21.95       23.16     32.21 o 
   6  22   1      225.43      250.56     42.03 o 
   7  22   1      668.90      754.54     57.28 o 
   8  22   1      573.96      603.53     66.44 o 
  -8  23   1     1723.11     1655.75     83.79 o 
  -7  23   1       17.88       16.69     30.00 o 
  -6  23   1      714.71      701.37     56.16 o 
  -5  23   1       52.10       43.66     25.69 o 
  -4  23   1      593.60      576.85     69.03 o 
  -3  23   1      133.44      182.13     55.65 o 
  -2  23   1       97.92       88.96     23.82 o 
  -1  23   1        8.45      -16.64     19.25 o 
   0  23   1     5829.44     5461.59    123.64 o 
   1  23   1      341.64      220.77     28.85 o 
   2  23   1      308.07      248.58     44.51 o 
   3  23   1      155.99      115.67     24.99 o 
   4  23   1      281.09      246.63     77.95 o 
   5  23   1        5.67       10.01     27.69 o 
   6  23   1     1231.02     1389.31    144.05 o 
   7  23   1       35.65       67.93     31.01 o 
   8  23   1      121.09       87.99     44.55 o 
  -7  24   1        1.93       -5.02     29.07 o 
  -6  24   1     1193.39     1238.25     71.07 o 
  -5  24   1      101.00       95.47     31.33 o 
  -4  24   1        3.41      -19.52     21.91 o 
  -3  24   1      613.09      643.52     52.02 o 
  -2  24   1     1346.29     1382.40     68.17 o 
  -1  24   1       85.43       49.13     24.68 o 
   0  24   1     1070.50     1042.48     58.91 o 
   1  24   1        0.28      -12.81     19.65 o 
   2  24   1     2424.43     2114.58     87.60 o 
   3  24   1      681.79      608.67     51.77 o 
   4  24   1      122.71       93.02     34.62 o 
   5  24   1      140.36      141.94     40.14 o 
   6  24   1      627.11      714.73     58.84 o 
   7  24   1        0.39        4.26     28.45 o 
  -6  25   1      658.22      628.92     58.12 o 
  -5  25   1       85.78       78.06     31.83 o 
  -4  25   1      245.19      247.82     46.80 o 
  -3  25   1       43.95       33.39     26.58 o 
  -2  25   1       35.88       59.73     28.83 o 
  -1  25   1      955.25     1040.55     61.21 o 
   0  25   1     3505.00     3703.80    140.80 o 
   1  25   1     1361.99     1333.75     73.20 o 
   2  25   1      571.12      518.07     43.57 o 
   3  25   1       78.69       27.10     30.78 o 
   4  25   1      250.31      186.25     43.42 o 
   5  25   1      364.57      421.37     69.29 o 
   6  25   1      653.73      771.61     61.50 o 
  -5  26   1      327.75      384.30     57.98 o 
  -4  26   1       52.17       11.71     29.43 o 
  -3  26   1      367.84      400.46     46.10 o 
  -2  26   1      631.64      652.74     55.50 o 
  -1  26   1      222.94      304.87     48.92 o 
   0  26   1      420.72      385.33     43.82 o 
   1  26   1       15.02       33.76     26.13 o 
   2  26   1      803.58      778.84     55.14 o 
   3  26   1      898.43      836.76     71.72 o 
   4  26   1      270.80      267.22     47.82 o 
   5  26   1      271.52      184.19     55.06 o 
  -4  27   1      596.36      544.37     65.26 o 
  -3  27   1      181.34      166.89     38.13 o 
  -2  27   1       26.50       10.58     25.42 o 
  -1  27   1      557.58      582.46     54.38 o 
   0  27   1       37.84       64.78     35.26 o 
   1  27   1     2264.05     2010.39     84.74 o 
   2  27   1       27.59       17.92     26.22 o 
   3  27   1       10.84       24.10     33.31 o 
   4  27   1       11.75       10.14     33.24 o 
  -3  28   1      725.90      889.40     77.76 o 
  -2  28   1       21.50        2.41     28.95 o 
  -1  28   1      708.60      633.16     57.76 o 
   0  28   1       42.38       37.18     30.32 o 
   1  28   1      397.82      368.49     43.30 o 
   2  28   1       15.79      -32.30     32.30 o 
   3  28   1     1701.90     1572.98    119.34 o 
   0  29   1      312.52      228.56     41.72 o 
 -12   0   2      322.79      361.34     39.41 o 
 -10   0   2     1418.17     1437.56     67.83 o 
  -8   0   2    27779.16    26882.52    405.61 o 
  -6   0   2       60.46      109.55     15.68 o 
  -4   0   2      771.49      538.59     23.23 o 
  -2   0   2    12015.31    12720.63    190.34 o 
   0   0   2    28354.67    27331.69    311.23 o 
   2   0   2     9585.23    10031.52    226.18 o 
   4   0   2       12.08      -10.69     10.69 o 
   6   0   2     9955.41     9255.89    167.38 o 
   8   0   2      342.28      348.56     66.37 o 
  10   0   2      613.76      716.78     69.43 o 
  12   0   2      146.65      128.16     28.70 o 
 -13   1   2      149.52      144.47     23.21 o 
 -12   1   2      839.05      925.07     41.81 o 
 -11   1   2      361.97      355.89     28.94 o 
 -10   1   2      727.93      672.60     44.82 o 
  -9   1   2      222.12      216.64     22.55 o 
  -8   1   2     3852.11     3592.67     68.38 o 
  -7   1   2     1314.03     1281.93     43.94 o 
  -6   1   2    13469.84    12946.40    125.00 o 
  -5   1   2        6.68       -0.46      6.68 o 
  -4   1   2     1463.81     1776.13     29.15 o 
  -3   1   2    14630.87    15311.84    134.91 o 
  -2   1   2     6613.92     5784.47     51.17 o 
  -1   1   2      644.76      840.27     14.20 o 
   0   1   2    12775.33    13842.52    110.02 o 
   1   1   2       25.68       66.81      4.18 o 
   2   1   2    25972.89    26233.82    219.78 o 
   3   1   2     2303.67     2572.50     41.22 o 
   4   1   2     6081.77     6013.02     78.28 o 
   5   1   2        5.66        9.24      9.14 o 
   6   1   2      403.58      415.05     17.44 o 
   7   1   2     1052.37      964.35     30.66 o 
   8   1   2     4270.86     4119.27    108.26 o 
   9   1   2      376.13      375.74     36.01 o 
  10   1   2      240.77      202.41     22.77 o 
  11   1   2       19.20       25.84     19.05 o 
  12   1   2     1018.73     1002.24     40.69 o 
 -13   2   2      576.52      615.52     41.13 o 
 -12   2   2       15.82       -1.14     18.47 o 
 -11   2   2       26.01       32.01     16.93 o 
 -10   2   2        3.04       10.13     13.55 o 
  -9   2   2     5170.52     5090.07     79.41 o 
  -8   2   2     1248.58     1152.25     38.60 o 
  -7   2   2     3227.83     3179.00     68.16 o 
  -6   2   2     9116.75     9569.36    127.29 o 
  -5   2   2       14.13       11.24      7.40 o 
  -4   2   2     1111.76      924.70     21.23 o 
  -3   2   2     3849.22     3250.97     36.72 o 
  -2   2   2       55.40       47.70      6.19 o 
  -1   2   2        4.46       88.87      6.34 o 
   0   2   2    42607.28    43696.15    346.45 o 
   1   2   2    19876.87    20189.39    152.18 o 
   2   2   2     2967.72     3252.52     33.09 o 
   3   2   2     1966.66     1950.30     30.49 o 
   4   2   2      614.55      709.16     18.61 o 
   5   2   2     5041.85     4855.26     58.24 o 
   6   2   2     7199.39     6747.55     87.12 o 
   7   2   2     2455.95     2233.92     51.57 o 
   8   2   2      835.83      827.37     30.73 o 
   9   2   2      425.42      429.73     26.89 o 
  10   2   2     1553.71     1437.60     77.90 o 
  11   2   2      968.71      951.92     60.98 o 
  12   2   2      238.29      180.90     29.84 o 
 -13   3   2      203.59      221.93     29.90 o 
 -12   3   2     2296.92     2375.27     62.30 o 
 -11   3   2     1649.09     1699.91     52.49 o 
 -10   3   2     1435.91     1356.06     42.22 o 
  -9   3   2      365.42      330.49     23.93 o 
  -8   3   2        5.99       13.26     11.41 o 
  -7   3   2     8023.54     7881.78     97.66 o 
  -6   3   2     4154.63     4122.93     69.40 o 
  -5   3   2    15635.22    15405.44    133.45 o 
  -4   3   2      624.98      759.26     18.51 o 
  -3   3   2     3224.76     3127.71     37.66 o 
  -2   3   2     1136.80     1187.81     19.10 o 
  -1   3   2     4448.12     4025.00     47.53 o 
   0   3   2      226.65      212.73     10.29 o 
   1   3   2     2613.06     3361.59     29.78 o 
   2   3   2     7460.48     7261.35     62.78 o 
   3   3   2    20128.85    21081.33    157.67 o 
   4   3   2     2539.80     2295.83     32.29 o 
   5   3   2      682.79      849.71     25.89 o 
   6   3   2      298.80      303.83     14.54 o 
   7   3   2     6493.04     6011.18     75.18 o 
   8   3   2     1109.46     1026.66     34.67 o 
   9   3   2     4717.90     4607.81     93.31 o 
  10   3   2      224.28      178.96     22.71 o 
  11   3   2       65.48       85.01     23.20 o 
  12   3   2      161.89      127.30     34.59 o 
 -13   4   2      717.60      757.42     50.38 o 
 -12   4   2        8.60       23.67     20.28 o 
 -11   4   2       10.69       34.93     17.63 o 
 -10   4   2       38.98       56.47     16.65 o 
  -9   4   2     2824.38     2904.24     64.10 o 
  -8   4   2     1964.08     1854.49     47.23 o 
  -7   4   2      160.13      160.62     15.86 o 
  -6   4   2      622.40      553.98     18.34 o 
  -5   4   2     4759.12     4878.63     67.55 o 
  -4   4   2     1897.90     2076.73     31.23 o 
  -3   4   2    22193.98    21168.15    170.77 o 
  -2   4   2     5440.67     5466.97     57.81 o 
  -1   4   2      663.75     1011.01     18.96 o 
   0   4   2    21648.75    22170.54    183.36 o 
   1   4   2    48073.75    49186.08    362.22 o 
   2   4   2      576.51      683.34     13.74 o 
   3   4   2     1105.67     1198.25     19.93 o 
   4   4   2       70.89      149.77      9.44 o 
   5   4   2    15002.51    15076.80    136.49 o 
   6   4   2     5360.94     5504.87     62.33 o 
   7   4   2     1883.78     1862.86     44.45 o 
   8   4   2     1652.45     1607.35     37.63 o 
   9   4   2     2189.96     2049.12     54.52 o 
  10   4   2      143.62      180.91     25.77 o 
  11   4   2     4340.61     4095.02    107.49 o 
  12   4   2      762.87      805.64     49.72 o 
 -13   5   2      193.05      129.10     30.65 o 
 -12   5   2        0.14        9.29     20.13 o 
 -11   5   2     4527.45     4571.70     89.36 o 
 -10   5   2       82.91       52.36     16.50 o 
  -9   5   2       79.35       90.50     16.98 o 
  -8   5   2       31.58       12.37     11.65 o 
  -7   5   2     1853.66     1932.81     42.36 o 
  -6   5   2       66.00       56.64     10.20 o 
  -5   5   2     3585.77     3336.08     44.13 o 
  -4   5   2      124.79       81.96     10.72 o 
  -3   5   2    17892.36    18236.79    150.74 o 
  -2   5   2     1613.34     1397.23     26.71 o 
  -1   5   2     5737.57     5592.49     62.17 o 
   0   5   2    19371.31    21035.67    188.04 o 
   1   5   2     5206.48     5706.26     62.77 o 
   2   5   2      316.26      295.22      9.54 o 
   3   5   2    39150.51    39892.66    300.91 o 
   4   5   2     2473.65     2770.03     37.11 o 
   5   5   2     3269.02     3249.44     38.75 o 
   6   5   2     1324.07     1533.95     27.03 o 
   7   5   2      905.54      842.13     26.86 o 
   8   5   2      346.06      316.25     21.06 o 
   9   5   2      691.64      724.90     34.80 o 
  10   5   2      927.98      813.46     50.87 o 
  11   5   2     1017.58     1096.50     69.66 o 
  12   5   2       11.84       -7.97     21.96 o 
 -12   6   2       27.95       36.07     28.81 o 
 -11   6   2       49.47       60.65     22.13 o 
 -10   6   2       97.12       85.26     18.06 o 
  -9   6   2     4196.86     3966.29     79.76 o 
  -8   6   2      660.82      686.74     29.17 o 
  -7   6   2        9.84       16.72     10.67 o 
  -6   6   2      371.30      453.81     19.76 o 
  -5   6   2     9759.63     9679.24     94.16 o 
  -4   6   2     5916.08     5938.65     63.87 o 
  -3   6   2    23838.79    23886.84    181.95 o 
  -2   6   2      293.99      387.94     15.10 o 
  -1   6   2      708.23      687.57     19.71 o 
   0   6   2     2737.42     2622.40     41.86 o 
   1   6   2    16321.57    15825.91    156.12 o 
   2   6   2     1310.18     1441.35     21.72 o 
   3   6   2     3042.69     3358.69     38.06 o 
   4   6   2     1966.30     2226.48     42.19 o 
   5   6   2    16146.76    16203.86    136.92 o 
   6   6   2     1002.03      888.72     19.31 o 
   7   6   2     2325.43     2348.16     42.70 o 
   8   6   2      307.47      328.06     18.38 o 
   9   6   2      621.95      636.73     28.08 o 
  10   6   2      864.15      866.60     36.70 o 
  11   6   2     3655.84     3665.26     77.96 o 
  12   6   2       76.90       86.42     21.98 o 
 -12   7   2     1458.67     1536.06     65.25 o 
 -11   7   2     2982.83     2956.89     72.10 o 
 -10   7   2     3548.73     3235.21    103.07 o 
  -9   7   2     1364.97     1382.65     49.58 o 
  -8   7   2       69.90       71.03     15.03 o 
  -7   7   2     1250.01     1255.06     35.33 o 
  -6   7   2     3871.92     3903.55     59.71 o 
  -5   7   2     3475.82     3554.37     44.81 o 
  -4   7   2      473.89      639.89     17.96 o 
  -3   7   2     9879.46    10174.58     93.79 o 
  -2   7   2    12154.50    11818.29    119.15 o 
  -1   7   2        4.22        9.36      7.24 o 
   0   7   2      403.41      476.41     15.81 o 
   1   7   2     1430.12     1680.95     28.35 o 
   2   7   2     3286.83     3256.20     38.28 o 
   3   7   2    23963.76    23857.49    189.56 o 
   4   7   2    13736.57    14120.75    107.81 o 
   5   7   2     3499.06     4003.63     46.93 o 
   6   7   2        0.93       11.48      6.61 o 
   7   7   2      602.98      701.06     21.74 o 
   8   7   2     1092.95     1068.44     38.86 o 
   9   7   2      938.95      916.43     49.15 o 
  10   7   2        2.29       26.24     14.19 o 
  11   7   2      661.91      780.41     38.14 o 
  12   7   2     1166.39     1017.17     60.47 o 
 -12   8   2      101.92      135.83     28.92 o 
 -11   8   2       46.31       67.71     22.34 o 
 -10   8   2      979.14     1065.94     45.96 o 
  -9   8   2     1023.40     1074.21     70.87 o 
  -8   8   2     4695.72     4455.61     89.60 o 
  -7   8   2      206.12      175.16     20.41 o 
  -6   8   2     3290.30     3316.69     48.66 o 
  -5   8   2      199.40      317.14     19.37 o 
  -4   8   2    14608.13    14353.24    127.62 o 
  -3   8   2     2483.03     2637.35     44.77 o 
  -2   8   2      859.91      827.86     22.55 o 
  -1   8   2     4525.30     5073.39     81.72 o 
   0   8   2     9662.12     9595.51    106.11 o 
   1   8   2     2610.56     2342.48     35.82 o 
   2   8   2     1884.27     1771.23     26.97 o 
   3   8   2     3900.56     4290.22     44.95 o 
   4   8   2     2951.20     3027.81     39.00 o 
   5   8   2     2786.14     2834.94     37.88 o 
   6   8   2     5619.54     5423.77     68.15 o 
   7   8   2      136.95      191.21     14.24 o 
   8   8   2       74.27       88.64     13.50 o 
   9   8   2       49.74       53.49     19.69 o 
  10   8   2     2632.51     2451.86     57.05 o 
  11   8   2      201.44      165.78     31.68 o 
  12   8   2      609.23      603.44     67.84 o 
 -12   9   2     2028.44     1975.65     73.08 o 
 -11   9   2       60.64       50.12     24.08 o 
 -10   9   2     1513.40     1600.32     53.20 o 
  -9   9   2      821.84      828.76     40.37 o 
  -8   9   2     1265.50     1392.14     44.61 o 
  -7   9   2      157.34      151.04     19.06 o 
  -6   9   2     5814.61     5713.19     83.05 o 
  -5   9   2     1554.18     1681.14     32.81 o 
  -4   9   2        3.51       11.25      7.79 o 
  -3   9   2     1272.05     1409.08     28.81 o 
  -2   9   2    24676.86    26115.41    260.20 o 
  -1   9   2      604.30      668.16     21.67 o 
   0   9   2     2149.63     1838.01     38.03 o 
   1   9   2     5227.39     5108.16     60.85 o 
   2   9   2    11176.69    10688.33     96.39 o 
   3   9   2      615.72      530.49     15.00 o 
   4   9   2     7896.14     7871.93     77.93 o 
   5   9   2       89.98       48.53      8.37 o 
   6   9   2        0.91       13.63      9.50 o 
   7   9   2      491.18      559.02     22.89 o 
   8   9   2     5011.47     5190.28     82.42 o 
   9   9   2      122.19      144.58     20.13 o 
  10   9   2      249.92      260.68     23.21 o 
  11   9   2       19.12       16.90     16.41 o 
  12   9   2      852.88      921.71     45.75 o 
 -12  10   2      108.22      107.35     29.23 o 
 -11  10   2        1.57        7.95     21.30 o 
 -10  10   2     1162.82     1276.03     86.26 o 
  -9  10   2       54.73       49.35     15.62 o 
  -8  10   2     4729.18     4662.88     84.49 o 
  -7  10   2      654.53      755.82     33.85 o 
  -6  10   2     1487.41     1467.75     34.65 o 
  -5  10   2     2781.28     2782.79     43.11 o 
  -4  10   2     4160.73     4207.49     65.33 o 
  -3  10   2     2285.87     2309.02     38.44 o 
  -2  10   2      943.02      992.12     25.94 o 
  -1  10   2     2418.79     2728.94     47.02 o 
   0  10   2    12391.17    12441.44    148.40 o 
   1  10   2      564.38      563.29     18.91 o 
   2  10   2     5061.04     4581.13     52.52 o 
   3  10   2      968.58     1014.73     20.75 o 
   4  10   2     1615.47     1489.46     31.25 o 
   5  10   2        6.67       19.52      8.12 o 
   6  10   2     8906.97     9411.14    104.62 o 
   7  10   2      260.61      288.00     19.21 o 
   8  10   2       50.89       74.66     15.26 o 
   9  10   2      298.76      280.88     28.72 o 
  10  10   2      930.13      917.49     39.64 o 
  11  10   2      223.63      192.09     24.79 o 
  12  10   2      339.99      345.59     39.12 o 
 -12  11   2      650.57      605.46     52.28 o 
 -11  11   2      341.25      358.42     38.21 o 
 -10  11   2      163.56      145.82     27.32 o 
  -9  11   2      144.58      192.15     36.24 o 
  -8  11   2     3152.80     3149.20     85.50 o 
  -7  11   2      195.96      212.38     26.12 o 
  -6  11   2     6671.12     6395.27    105.47 o 
  -5  11   2      410.43      456.09     19.54 o 
  -4  11   2       65.72       34.57      9.25 o 
  -3  11   2      423.91      415.72     18.21 o 
  -2  11   2    12858.85    13837.30    142.76 o 
  -1  11   2    11222.14    11806.46    172.61 o 
   0  11   2     6909.00     6599.53     81.98 o 
   1  11   2      225.78      273.73     14.88 o 
   2  11   2     2072.99     1801.07     32.71 o 
   3  11   2      429.44      369.30     15.42 o 
   4  11   2      443.16      471.65     17.45 o 
   5  11   2     1730.27     1749.63     43.66 o 
   6  11   2     1175.40     1162.77     33.20 o 
   7  11   2     1770.17     1763.65     55.77 o 
   8  11   2     6670.56     6852.15    105.32 o 
   9  11   2       71.59       70.75     17.04 o 
  10  11   2      417.53      471.52     47.69 o 
  11  11   2      101.31       79.85     22.94 o 
  12  11   2       13.06       37.13     47.73 o 
 -12  12   2       42.86       27.01     28.94 o 
 -11  12   2       23.59       21.52     25.76 o 
 -10  12   2      452.10      313.26     56.16 o 
  -9  12   2      588.44      634.06     46.77 o 
  -8  12   2     1780.54     1755.31     64.70 o 
  -7  12   2     1937.63     1976.72     65.43 o 
  -6  12   2     1792.37     1911.23     53.84 o 
  -5  12   2     4586.91     4553.62     69.91 o 
  -4  12   2     1752.23     2006.89     40.30 o 
  -3  12   2     1034.50     1156.70     28.26 o 
  -2  12   2      254.61      266.87     17.30 o 
  -1  12   2     1696.77     1778.71     43.11 o 
   0  12   2    15264.61    15688.04    218.73 o 
   1  12   2     6196.30     5609.55     77.70 o 
   2  12   2     1736.09     1640.00     44.71 o 
   3  12   2      157.02      210.07     13.48 o 
   4  12   2      176.75      251.55     16.71 o 
   5  12   2     3235.79     3320.87     58.38 o 
   6  12   2     2370.16     2558.82     65.31 o 
   7  12   2      934.64      902.25     35.42 o 
   8  12   2        2.28       16.63     13.13 o 
   9  12   2     1566.96     1547.35     42.81 o 
  10  12   2      124.26       89.28     20.91 o 
  11  12   2      131.74      159.20     26.16 o 
 -11  13   2      965.84      994.56     62.10 o 
 -10  13   2       21.23       62.44     24.71 o 
  -9  13   2       48.08       47.66     23.17 o 
  -8  13   2     1063.24     1040.98     53.95 o 
  -7  13   2     2392.75     2421.68     74.47 o 
  -6  13   2      760.26      801.54     44.41 o 
  -5  13   2     2992.71     2957.19     67.53 o 
  -4  13   2      982.27     1054.23     37.26 o 
  -3  13   2     2195.57     2220.07     53.30 o 
  -2  13   2       37.49       38.49     10.49 o 
  -1  13   2     8761.43     8533.32    103.57 o 
   0  13   2       30.18       37.16      9.32 o 
   1  13   2      170.60      167.16     17.61 o 
   2  13   2     1556.90     1745.12     34.05 o 
   3  13   2     1668.49     1515.15     32.36 o 
   4  13   2      244.00      273.30     18.12 o 
   5  13   2        9.15       11.23     11.98 o 
   6  13   2       85.39      120.77     18.30 o 
   7  13   2    10827.27    11190.02    152.73 o 
   8  13   2      328.61      382.24     27.64 o 
   9  13   2     3569.95     3433.02     74.26 o 
  10  13   2       28.62       40.87     19.85 o 
  11  13   2        0.28      -17.56     18.73 o 
 -11  14   2      118.10       84.02     30.16 o 
 -10  14   2       54.68       60.62     27.12 o 
  -9  14   2     3156.28     3285.42     95.39 o 
  -8  14   2      245.07      292.24     34.67 o 
  -7  14   2     2018.68     1930.37     68.09 o 
  -6  14   2      345.65      344.20     34.03 o 
  -5  14   2     1139.82     1148.06     44.45 o 
  -4  14   2        6.54       -9.97      9.97 o 
  -3  14   2     2759.50     3009.16     54.92 o 
  -2  14   2     1152.27     1184.04     36.24 o 
  -1  14   2     3794.95     4089.35     82.49 o 
   0  14   2       24.90       47.00     14.97 o 
   1  14   2    11836.35    11046.60    131.87 o 
   2  14   2     1955.53     1795.85     39.25 o 
   3  14   2      254.29      252.60     18.06 o 
   4  14   2       13.30       -4.95     10.09 o 
   5  14   2     2706.62     2726.14     80.25 o 
   6  14   2     1191.19     1195.82     61.94 o 
   7  14   2     2571.01     2568.65    103.29 o 
   8  14   2        1.94       32.15     16.40 o 
   9  14   2      536.17      602.42     35.41 o 
  10  14   2       13.22       13.23     17.44 o 
  11  14   2      716.84      770.48     87.68 o 
 -11  15   2     1854.52     1780.01     89.72 o 
 -10  15   2        4.56      -23.30     23.30 o 
  -9  15   2       29.62       46.29     25.27 o 
  -8  15   2      265.29      271.61     34.93 o 
  -7  15   2     1130.29     1217.43     58.15 o 
  -6  15   2      573.28      575.97     48.04 o 
  -5  15   2     1426.26     1450.40     50.49 o 
  -4  15   2     1120.34     1340.54     41.79 o 
  -3  15   2     1925.57     1870.27     43.70 o 
  -2  15   2     4248.89     4537.12     82.28 o 
  -1  15   2     7091.19     7043.52    125.91 o 
   0  15   2       12.74        2.83     12.94 o 
   1  15   2        5.36        8.18     14.13 o 
   2  15   2      353.07      373.92     23.32 o 
   3  15   2     3132.35     2961.51     74.70 o 
   4  15   2       23.99       22.00     12.87 o 
   5  15   2      662.21      693.98     34.04 o 
   6  15   2     1272.11     1221.24     74.22 o 
   7  15   2      637.40      665.17     42.20 o 
   8  15   2      783.99      874.33     45.56 o 
   9  15   2      354.73      358.19     52.07 o 
  10  15   2      525.84      593.77     39.60 o 
  11  15   2      304.21      336.96     52.30 o 
 -11  16   2      324.76      306.39     44.59 o 
 -10  16   2     1401.24     1555.79    118.48 o 
  -9  16   2      811.23      908.88    115.32 o 
  -8  16   2      560.27      587.43     47.26 o 
  -7  16   2       85.12       72.88     23.92 o 
  -6  16   2      354.07      400.40     37.86 o 
  -5  16   2     1220.24     1200.49     48.21 o 
  -4  16   2     2143.33     2178.72     55.24 o 
  -3  16   2     2083.67     1991.02     50.66 o 
  -2  16   2      446.51      345.21     30.01 o 
  -1  16   2      174.01      148.14     19.12 o 
   0  16   2     4063.81     4237.76     92.28 o 
   1  16   2     1411.24     1511.18     46.50 o 
   2  16   2     1325.99     1178.32     64.87 o 
   3  16   2      370.62      357.97     34.78 o 
   4  16   2     1201.97     1156.34     48.71 o 
   5  16   2     3725.57     3689.44     87.67 o 
   6  16   2     1158.88     1218.95     67.71 o 
   7  16   2      190.60      136.93     29.69 o 
   8  16   2      764.02      889.82     57.54 o 
   9  16   2      628.27      694.90     55.10 o 
  10  16   2      648.02      831.31     66.53 o 
 -10  17   2      757.21      716.35     57.00 o 
  -9  17   2      144.41      137.84     32.18 o 
  -8  17   2      338.01      298.52     44.20 o 
  -7  17   2       16.30      -16.67     20.13 o 
  -6  17   2     2782.33     2877.00     85.79 o 
  -5  17   2       14.50       17.23     15.03 o 
  -4  17   2       54.87       42.78     14.37 o 
  -3  17   2     1123.41     1160.15     41.17 o 
  -2  17   2     8831.70     9116.85    125.73 o 
  -1  17   2      888.04      946.86     37.93 o 
   0  17   2      842.41      774.65     40.94 o 
   1  17   2      120.48       88.55     17.28 o 
   2  17   2      280.85      215.07     21.17 o 
   3  17   2     5869.98     5893.30    115.08 o 
   4  17   2     7040.85     6710.62    127.96 o 
   5  17   2      359.84      333.74     32.79 o 
   6  17   2      127.90      110.53     39.15 o 
   7  17   2       92.77       90.22     27.72 o 
   8  17   2      879.84      906.09     59.97 o 
   9  17   2      477.76      486.61     50.55 o 
  10  17   2       32.30       12.97     27.06 o 
 -10  18   2     1168.15     1204.77     71.06 o 
  -9  18   2        9.05      -20.53     25.35 o 
  -8  18   2      156.52       96.00     28.77 o 
  -7  18   2      334.12      342.64     35.15 o 
  -6  18   2      649.17      590.46     41.32 o 
  -5  18   2      662.98      601.92     45.09 o 
  -4  18   2     9380.72     9424.35    167.22 o 
  -3  18   2      572.89      566.69     32.34 o 
  -2  18   2      619.58      648.12     33.19 o 
  -1  18   2       51.98       52.67     28.96 o 
   0  18   2     2538.54     2436.95     69.97 o 
   1  18   2       20.10       23.49     15.36 o 
   2  18   2      349.52      381.27     26.63 o 
   3  18   2      380.41      392.91     31.41 o 
   4  18   2     1722.51     1623.44     59.52 o 
   5  18   2       44.62        7.12     26.86 o 
   6  18   2      505.90      465.27     45.59 o 
   7  18   2      191.31      174.86     34.77 o 
   8  18   2        1.62       -9.15     36.17 o 
   9  18   2      190.76      165.07     36.80 o 
  10  18   2     2242.13     2276.90     86.37 o 
 -10  19   2     1430.44     1503.99    102.12 o 
  -9  19   2       28.26       29.13     24.38 o 
  -8  19   2      159.36      185.59     29.79 o 
  -7  19   2       88.41      115.93     28.46 o 
  -6  19   2     1284.01     1301.29     65.58 o 
  -5  19   2       68.64       41.94     20.43 o 
  -4  19   2       14.04      -11.81     16.87 o 
  -3  19   2      263.84      269.00     25.91 o 
  -2  19   2     3856.83     3898.95     89.77 o 
  -1  19   2      454.99      466.22     37.29 o 
   0  19   2      155.38      179.10     25.65 o 
   1  19   2      625.48      594.64     51.99 o 
   2  19   2     2424.19     2370.33     64.79 o 
   3  19   2      289.68      290.31     28.78 o 
   4  19   2     2884.33     2958.28     82.26 o 
   5  19   2      435.55      407.81     86.45 o 
   6  19   2      634.69      722.13     55.60 o 
   7  19   2      179.47      158.12     35.02 o 
   8  19   2     1568.88     1462.11     77.05 o 
   9  19   2        9.59      -17.84     28.43 o 
  -9  20   2      136.48      123.11     31.21 o 
  -8  20   2     1135.65     1042.49     57.21 o 
  -7  20   2       78.49       63.28     24.59 o 
  -6  20   2      345.60      368.84     41.13 o 
  -5  20   2     1036.17     1040.00     58.25 o 
  -4  20   2     5005.83     5159.64    106.38 o 
  -3  20   2     2521.48     2498.62     62.86 o 
  -2  20   2      700.11      679.64     40.75 o 
  -1  20   2      130.72      105.51     30.20 o 
   0  20   2     1327.80     1422.90     59.07 o 
   1  20   2     2229.99     2022.40     73.82 o 
   2  20   2      406.13      420.53     33.82 o 
   3  20   2       45.20       44.51     19.54 o 
   4  20   2     1334.32     1402.43     60.67 o 
   5  20   2        6.38        3.18     23.04 o 
   6  20   2      289.04      201.67     37.01 o 
   7  20   2      663.06      546.68     54.64 o 
   8  20   2      373.36      317.37     46.33 o 
   9  20   2      553.81      535.32     58.28 o 
  -9  21   2      291.10      381.65     48.95 o 
  -8  21   2      621.98      648.66     57.22 o 
  -7  21   2      391.66      428.40     46.84 o 
  -6  21   2      852.06      692.71     72.61 o 
  -5  21   2        0.64      -20.60     20.60 o 
  -4  21   2      299.54      216.20     28.64 o 
  -3  21   2      560.62      564.97     35.98 o 
  -2  21   2     2355.69     2347.17     68.61 o 
  -1  21   2     2953.64     2810.09    108.52 o 
   0  21   2      674.42      578.93     45.26 o 
   1  21   2     1341.85     1169.76     49.19 o 
   2  21   2      650.24      628.85     41.68 o 
   3  21   2     2142.64     2008.48     66.76 o 
   4  21   2      263.96      213.81     31.27 o 
   5  21   2     1266.50     1276.02     72.98 o 
   6  21   2       38.97       50.08     28.47 o 
   7  21   2      156.01      115.68     37.17 o 
   8  21   2      466.75      545.02     57.68 o 
  -8  22   2      393.07      226.79     39.07 o 
  -7  22   2      324.18      326.86     43.16 o 
  -6  22   2       66.85       82.32     30.07 o 
  -5  22   2     2609.21     2744.12     90.65 o 
  -4  22   2        8.04       -0.07     18.61 o 
  -3  22   2      981.20      952.49     70.93 o 
  -2  22   2     1038.75      914.31     48.33 o 
  -1  22   2      113.95      139.10     28.69 o 
   0  22   2     1498.38     1488.82     63.62 o 
   1  22   2     2587.10     2543.21     71.01 o 
   2  22   2     1018.25     1005.91     49.68 o 
   3  22   2       54.77       43.69     23.22 o 
   4  22   2      454.77      427.85     41.46 o 
   5  22   2      994.48      887.39     77.33 o 
   6  22   2      137.41      191.43     38.35 o 
   7  22   2     1015.88      993.55     71.43 o 
   8  22   2       98.34       24.85     33.74 o 
  -8  23   2      128.68      110.44     36.41 o 
  -7  23   2     2487.42     2496.44     95.24 o 
  -6  23   2       73.45       76.76     31.66 o 
  -5  23   2      723.23      697.47     56.89 o 
  -4  23   2       10.94       37.64     22.73 o 
  -3  23   2      364.89      423.28     47.24 o 
  -2  23   2       27.71        3.27     24.70 o 
  -1  23   2     3513.27     3404.87     96.03 o 
   0  23   2      256.63      283.72     31.69 o 
   1  23   2      146.28      174.62     31.49 o 
   2  23   2       30.72       60.22     21.73 o 
   3  23   2     1629.00     1489.79     68.26 o 
   4  23   2      430.66      382.48     48.97 o 
   5  23   2      702.07      775.78     64.00 o 
   6  23   2        6.39       -1.18     26.77 o 
   7  23   2      954.46     1027.51     80.62 o 
  -7  24   2      525.65      560.69     56.01 o 
  -6  24   2        5.40        0.79     27.25 o 
  -5  24   2     1224.71     1131.51    113.71 o 
  -4  24   2       97.16       59.60     29.22 o 
  -3  24   2        7.81      -13.83     22.66 o 
  -2  24   2       25.63       41.81     23.49 o 
  -1  24   2     1278.44     1246.95     63.86 o 
   0  24   2       70.84       72.21     23.94 o 
   1  24   2     4343.98     4019.75    126.55 o 
   2  24   2        1.10      -19.64     19.64 o 
   3  24   2       80.77       42.73     26.51 o 
   4  24   2      270.05      248.23     42.75 o 
   5  24   2     1383.62     1284.47     80.74 o 
   6  24   2       46.21       63.40     37.48 o 
   7  24   2      510.85      506.47     68.39 o 
  -6  25   2      932.96      830.18     80.34 o 
  -5  25   2      156.95      180.78     50.17 o 
  -4  25   2      365.14      349.05     50.40 o 
  -3  25   2       59.00       58.32     39.25 o 
  -2  25   2      130.18      222.76     37.68 o 
  -1  25   2     2968.21     3109.96    111.86 o 
   0  25   2      176.95      179.14     39.54 o 
   1  25   2       16.44       28.62     26.12 o 
   2  25   2       60.22       88.48     26.71 o 
   3  25   2      531.20      411.22     74.15 o 
   4  25   2      240.64      245.97     54.51 o 
   5  25   2       47.36       88.88     37.57 o 
   6  25   2      336.45      303.00     50.87 o 
  -5  26   2     1027.76      814.75     73.96 o 
  -4  26   2      439.31      486.89     61.18 o 
  -3  26   2      134.98      163.13     36.83 o 
  -2  26   2       36.32       38.62     27.47 o 
  -1  26   2       43.95       61.29     26.15 o 
   0  26   2      757.19      693.80     55.22 o 
   1  26   2      326.57      283.34     40.52 o 
   2  26   2     1282.60     1237.73     69.24 o 
   3  26   2        1.57        1.64     31.21 o 
   4  26   2      540.58      459.22     59.27 o 
   5  26   2      263.22      313.40     58.35 o 
  -4  27   2       25.96       11.02     36.10 o 
  -3  27   2        1.11       18.89     28.05 o 
  -2  27   2     1476.40     1516.85     78.71 o 
  -1  27   2      241.76      211.97     32.71 o 
   0  27   2      102.56       69.72     32.18 o 
   1  27   2      155.85      150.03     31.97 o 
   2  27   2      321.70      346.61     45.66 o 
   3  27   2       96.52       87.27     37.64 o 
   4  27   2      523.59      434.69     57.80 o 
  -3  28   2       81.72       93.73     36.51 o 
  -2  28   2       80.09       91.33     42.27 o 
  -1  28   2        7.94       -1.83     30.20 o 
   0  28   2      479.76      495.12     52.46 o 
   1  28   2      180.79      140.21     32.45 o 
   2  28   2     1279.05     1384.55     78.39 o 
   3  28   2       14.54       77.01     66.37 o 
 -13   0   3       28.93       38.92     37.41 o 
 -11   0   3      544.04      528.20     51.82 o 
  -9   0   3      394.40      410.51     41.29 o 
  -7   0   3    13083.00    11944.03    282.93 o 
  -5   0   3    13828.66    14144.79    191.36 o 
  -3   0   3     4759.54     5357.21     93.08 o 
  -1   0   3    28494.04    27140.77    283.00 o 
   1   0   3      932.60     1172.95     23.97 o 
   3   0   3    14146.74    14481.22    172.20 o 
   5   0   3     4977.23     4880.53    103.58 o 
   7   0   3    11347.43    10742.11    198.17 o 
   9   0   3     1971.71     1939.36    136.28 o 
  11   0   3      111.36       72.80     20.30 o 
 -13   1   3     1594.50     1641.52     64.84 o 
 -12   1   3        2.26        1.22     18.98 o 
 -11   1   3      324.46      336.87     28.23 o 
 -10   1   3     2416.24     2351.73     61.51 o 
  -9   1   3     2339.30     2370.37     58.51 o 
  -8   1   3     2454.02     2438.40     56.17 o 
  -7   1   3     6642.50     6516.73     96.27 o 
  -6   1   3       31.44       29.83     10.79 o 
  -5   1   3     5983.43     6207.95     66.33 o 
  -4   1   3      896.16      950.80     21.29 o 
  -3   1   3     5416.62     5074.90     50.44 o 
  -2   1   3     1414.57     1756.95     25.37 o 
  -1   1   3     1823.98     2035.44     24.97 o 
   0   1   3     2675.68     2402.98     28.59 o 
   1   1   3    22065.06    21201.46    148.32 o 
   2   1   3     4863.96     5009.67     53.98 o 
   3   1   3        7.14       17.22      4.80 o 
   4   1   3     1458.91     1548.86     39.85 o 
   5   1   3     3308.35     3279.66     57.01 o 
   6   1   3     1543.12     1478.40     39.34 o 
   7   1   3     6766.76     6436.05     97.69 o 
   8   1   3      345.36      299.04     28.15 o 
   9   1   3      699.15      659.89     33.26 o 
  10   1   3        1.99        5.84     13.34 o 
  11   1   3      534.95      490.49     24.87 o 
  12   1   3        5.02        3.91     13.52 o 
 -13   2   3      934.62      826.62     59.29 o 
 -12   2   3       24.93       -4.70     18.64 o 
 -11   2   3     1034.18     1082.43     43.35 o 
 -10   2   3      249.91      268.73     25.12 o 
  -9   2   3      191.49      191.06     20.20 o 
  -8   2   3     1514.95     1443.41     44.57 o 
  -7   2   3     6037.53     5894.36     90.54 o 
  -6   2   3     6756.62     6792.83     72.42 o 
  -5   2   3     7870.87     8373.60     82.57 o 
  -4   2   3      319.72      567.27     16.10 o 
  -3   2   3      425.93      489.62     13.05 o 
  -2   2   3    10562.43    10120.84     89.32 o 
  -1   2   3    22258.16    21995.48    174.14 o 
   0   2   3      474.42      409.52     18.32 o 
   1   2   3     3110.75     3014.64     29.32 o 
   2   2   3        9.90       65.14      6.13 o 
   3   2   3     5964.17     5951.68     54.60 o 
   4   2   3     6929.43     7529.08     75.96 o 
   5   2   3     1499.39     1309.30     28.10 o 
   6   2   3     1290.15     1369.44     30.54 o 
   7   2   3     3672.16     3472.71     54.48 o 
   8   2   3      246.09      212.31     19.63 o 
   9   2   3      196.73      174.82     28.22 o 
  10   2   3     1404.27     1378.95     48.86 o 
  11   2   3       72.08       49.46     19.68 o 
  12   2   3      269.77      274.87     22.93 o 
 -13   3   3      462.77      538.21     46.74 o 
 -12   3   3      791.10      860.81     47.59 o 
 -11   3   3       21.70       30.56     18.01 o 
 -10   3   3     1075.91     1137.96     41.74 o 
  -9   3   3       12.05       11.05     13.32 o 
  -8   3   3     2083.07     2115.94     48.02 o 
  -7   3   3        2.05        4.23     10.38 o 
  -6   3   3      531.54      544.56     21.87 o 
  -5   3   3     5400.64     5265.66     60.88 o 
  -4   3   3    12369.78    12775.28    107.20 o 
  -3   3   3     8223.77     8254.95     77.75 o 
  -2   3   3       86.07      237.17      9.99 o 
  -1   3   3    14933.76    15660.32    129.18 o 
   0   3   3    18304.66    17417.01    140.30 o 
   1   3   3    28149.78    28694.74    198.13 o 
   2   3   3    23638.16    24476.40    197.77 o 
   3   3   3        1.17        4.43      4.50 o 
   4   3   3      392.46      414.80     14.65 o 
   5   3   3      430.33      405.90     14.52 o 
   6   3   3     4986.60     4731.68     58.31 o 
   7   3   3      888.65      974.01     30.81 o 
   8   3   3     1125.60     1119.38     33.97 o 
   9   3   3      333.61      339.36     25.34 o 
  10   3   3      749.10      739.06     46.19 o 
  11   3   3      411.44      451.12     65.67 o 
  12   3   3       97.82       75.11     27.68 o 
 -13   4   3       79.43       75.37     29.38 o 
 -12   4   3     1939.17     1888.24     64.16 o 
 -11   4   3      802.13      670.28     36.88 o 
 -10   4   3     2909.42     2847.72     62.60 o 
  -9   4   3      259.19      304.13     40.00 o 
  -8   4   3      569.41      548.70     27.53 o 
  -7   4   3      552.49      551.09     25.81 o 
  -6   4   3     7158.25     7613.81     81.93 o 
  -5   4   3       12.20       40.63      8.77 o 
  -4   4   3      869.21      659.80     21.05 o 
  -3   4   3      419.94      524.23     14.76 o 
  -2   4   3    22524.55    22292.37    170.33 o 
  -1   4   3    20214.49    22646.02    220.54 o 
   0   4   3      413.08      548.76     14.30 o 
   1   4   3     3863.27     4290.20     39.58 o 
   2   4   3     3186.53     2807.72     32.00 o 
   3   4   3     3465.21     3448.58     40.27 o 
   4   4   3    13744.74    14098.87    112.95 o 
   5   4   3     4537.08     4610.52     70.66 o 
   6   4   3     1927.32     2132.80     42.68 o 
   7   4   3     1361.95     1327.06     43.22 o 
   8   4   3      781.07      752.34     29.75 o 
   9   4   3       33.82       49.01     18.78 o 
  10   4   3      741.68      744.87     43.42 o 
  11   4   3       14.33       48.11     21.04 o 
  12   4   3      933.43      914.98     81.02 o 
 -12   5   3     1106.96     1177.22     60.68 o 
 -11   5   3        5.96      -11.49     18.07 o 
 -10   5   3     1557.47     1679.65     64.66 o 
  -9   5   3        1.35        1.47     14.27 o 
  -8   5   3     2489.71     2367.84     56.80 o 
  -7   5   3      418.39      453.32     24.17 o 
  -6   5   3      260.97      273.24     18.82 o 
  -5   5   3       79.16      147.30     12.19 o 
  -4   5   3    27246.91    27735.18    225.15 o 
  -3   5   3      876.93      825.39     21.77 o 
  -2   5   3      648.85      531.21     15.26 o 
  -1   5   3    13194.79    13864.47    129.78 o 
   0   5   3     7847.01     7677.33     76.31 o 
   1   5   3      140.78      144.20      7.93 o 
   2   5   3     6803.38     6613.31     57.89 o 
   3   5   3      798.76      932.83     19.50 o 
   4   5   3     7284.60     7423.97     69.77 o 
   5   5   3      172.34      198.46     10.40 o 
   6   5   3     6070.38     6011.83     63.53 o 
   7   5   3       57.47       40.24      8.28 o 
   8   5   3      213.15      208.43     16.44 o 
   9   5   3        2.10        8.85     16.23 o 
  10   5   3     4387.39     4366.40     99.67 o 
  11   5   3       44.75       15.63     14.35 o 
  12   5   3     1343.49     1312.94     45.50 o 
 -12   6   3     1801.97     1946.32     71.62 o 
 -11   6   3      627.06      718.34     52.68 o 
 -10   6   3     4201.53     4043.26     77.01 o 
  -9   6   3       85.69       66.74     16.50 o 
  -8   6   3     2741.05     2783.16     62.17 o 
  -7   6   3     1021.53      965.12     36.12 o 
  -6   6   3     2646.23     2629.08     42.42 o 
  -5   6   3      708.52      782.19     22.71 o 
  -4   6   3     1514.95     1389.46     34.61 o 
  -3   6   3     6478.17     7553.03     81.52 o 
  -2   6   3    15673.25    15780.14    153.86 o 
  -1   6   3     6640.92     6267.24     72.06 o 
   0   6   3        3.42       10.81      6.07 o 
   1   6   3     7238.20     8468.51     75.94 o 
   2   6   3    11200.04    11571.50     93.49 o 
   3   6   3     7103.29     7239.32     72.09 o 
   4   6   3    24288.82    24003.54    203.77 o 
   5   6   3       54.36       37.85      7.30 o 
   6   6   3      212.49      246.86     10.86 o 
   7   6   3     1375.10     1317.94     28.61 o 
   8   6   3      334.95      373.06     25.86 o 
   9   6   3      338.31      350.45     23.10 o 
  10   6   3      922.91      988.70     50.60 o 
  11   6   3       17.72       19.28     15.39 o 
  12   6   3      902.96      964.01     54.61 o 
 -12   7   3      592.88      523.25     44.48 o 
 -11   7   3      109.84      154.92     28.52 o 
 -10   7   3     1104.25     1037.62     50.11 o 
  -9   7   3     1329.06     1359.56     43.37 o 
  -8   7   3      392.22      421.78     36.78 o 
  -7   7   3       63.05       55.31     14.72 o 
  -6   7   3       49.71       38.96      9.62 o 
  -5   7   3     4574.76     4693.33     55.72 o 
  -4   7   3    12149.60    11815.32    118.97 o 
  -3   7   3     4129.58     3726.72     50.62 o 
  -2   7   3     1843.79     2140.68     37.64 o 
  -1   7   3     1154.56     1509.86     28.34 o 
   0   7   3       65.43      111.62      9.70 o 
   1   7   3     1990.95     1746.98     27.84 o 
   2   7   3     1092.20      787.19     20.17 o 
   3   7   3      393.26      444.72     19.13 o 
   4   7   3      938.10      865.67     21.09 o 
   5   7   3     2392.61     2496.58     37.50 o 
   6   7   3      925.02      977.85     22.64 o 
   7   7   3      125.02      104.22     11.78 o 
   8   7   3     1019.52     1021.20     33.42 o 
   9   7   3     1210.95     1167.52     80.66 o 
  10   7   3     2096.90     1894.20    102.32 o 
  11   7   3     1804.40     1794.43     68.01 o 
  12   7   3      412.86      451.44     70.66 o 
 -12   8   3        4.50       27.44     24.86 o 
 -11   8   3     3088.25     3279.25     88.48 o 
 -10   8   3      706.95      729.65     44.51 o 
  -9   8   3      332.66      312.89     35.80 o 
  -8   8   3     2209.30     2329.66     69.41 o 
  -7   8   3     2830.52     2706.33     54.14 o 
  -6   8   3       40.31       25.99      9.71 o 
  -5   8   3     2870.46     2930.94     51.06 o 
  -4   8   3     3283.93     3662.64     52.43 o 
  -3   8   3     3081.17     3099.16     49.24 o 
  -2   8   3     2605.61     2649.97     48.56 o 
  -1   8   3    11718.95    11538.61    176.65 o 
   0   8   3      260.29      238.34     12.66 o 
   1   8   3     4412.49     4718.49     54.01 o 
   2   8   3     1713.92     2137.29     32.27 o 
   3   8   3    16705.46    16646.97    148.73 o 
   4   8   3      881.95      679.14     18.23 o 
   5   8   3     6027.79     6023.28     86.00 o 
   6   8   3     1760.99     1598.99     33.38 o 
   7   8   3      682.33      669.58     21.70 o 
   8   8   3      280.76      326.69     21.43 o 
   9   8   3     1908.62     1843.50     47.02 o 
  10   8   3      376.02      376.80     29.78 o 
  11   8   3      183.78      196.36     30.83 o 
  12   8   3      378.16      356.32     30.04 o 
 -12   9   3       27.12        5.60     24.46 o 
 -11   9   3      103.92      125.90     28.55 o 
 -10   9   3      581.80      562.74     41.50 o 
  -9   9   3     3154.38     3204.28     80.91 o 
  -8   9   3      412.99      388.35     32.33 o 
  -7   9   3      345.46      295.02     22.68 o 
  -6   9   3      838.43      833.72     28.48 o 
  -5   9   3     7758.61     7844.40    103.04 o 
  -4   9   3        0.31       18.47      8.74 o 
  -3   9   3    10229.32    10027.23    112.15 o 
  -2   9   3       56.60        4.55      8.15 o 
  -1   9   3        4.60       23.95      8.50 o 
   0   9   3     1297.23     1699.44     30.54 o 
   1   9   3    24329.93    24098.16    204.67 o 
   2   9   3     2708.39     2515.65     35.57 o 
   3   9   3      432.76      373.91     13.46 o 
   4   9   3      786.15      804.09     25.98 o 
   5   9   3     3840.42     3569.14     50.20 o 
   6   9   3       88.32      129.91     12.50 o 
   7   9   3     3870.46     4029.32     56.80 o 
   8   9   3     1390.58     1353.49     44.06 o 
   9   9   3     1177.97     1196.02     42.39 o 
  10   9   3        3.70        6.79     16.16 o 
  11   9   3     1074.19     1160.73     81.53 o 
  12   9   3        0.01       -0.12     20.26 o 
 -12  10   3      912.87      962.29     81.73 o 
 -11  10   3     1258.11     1225.39     79.98 o 
 -10  10   3      558.81      581.94     60.66 o 
  -9  10   3      183.45      212.20     37.99 o 
  -8  10   3     2055.96     1954.45     61.02 o 
  -7  10   3     3522.23     3568.38     79.76 o 
  -6  10   3      202.23      243.44     21.84 o 
  -5  10   3     3322.90     3151.65     55.02 o 
  -4  10   3       36.49       31.06     10.50 o 
  -3  10   3     1488.30     1479.75     34.06 o 
  -2  10   3      151.08      203.25     15.90 o 
  -1  10   3    28903.96    30211.06    298.53 o 
   0  10   3      986.49     1225.66     28.93 o 
   1  10   3       39.08      105.91     12.44 o 
   2  10   3      947.01      797.33     20.53 o 
   3  10   3     3188.98     2845.96     43.15 o 
   4  10   3      654.63      678.69     21.48 o 
   5  10   3      847.96      911.88     27.38 o 
   6  10   3     2082.99     1943.37     37.26 o 
   7  10   3     3668.23     3640.79     57.43 o 
   8  10   3      436.67      406.20     27.49 o 
   9  10   3     2453.18     2357.09     69.25 o 
  10  10   3      155.04      161.24     23.49 o 
  11  10   3      218.26      162.15     26.12 o 
 -12  11   3       87.80       74.64     31.56 o 
 -11  11   3       16.97       -9.00     22.18 o 
 -10  11   3      203.87      217.31     31.00 o 
  -9  11   3     2070.38     2091.59     74.50 o 
  -8  11   3     5539.16     5800.32    124.23 o 
  -7  11   3     2734.67     2789.97     89.58 o 
  -6  11   3     1009.52     1016.39     44.88 o 
  -5  11   3       11.84        0.03     10.03 o 
  -4  11   3     1890.98     1831.53     40.31 o 
  -3  11   3      162.43      140.50     14.18 o 
  -2  11   3      836.10      857.60     26.63 o 
  -1  11   3      225.38      290.82     19.49 o 
   0  11   3     8714.19     8636.52    106.24 o 
   1  11   3    24971.65    25189.37    234.53 o 
   2  11   3     2642.27     2536.15     38.13 o 
   3  11   3      371.06      259.47     13.06 o 
   4  11   3     1217.11     1277.19     29.17 o 
   5  11   3     2389.34     2332.26     41.29 o 
   6  11   3     2334.07     2270.31     41.84 o 
   7  11   3     3998.88     4216.85     64.94 o 
   8  11   3        4.90        0.57     12.99 o 
   9  11   3      345.21      343.76     28.72 o 
  10  11   3      392.84      368.26     30.45 o 
  11  11   3      192.71      158.57     30.71 o 
 -11  12   3      104.60       77.46     37.00 o 
 -10  12   3      549.14      518.68     46.73 o 
  -9  12   3       70.01       74.78     25.60 o 
  -8  12   3      802.75      818.97     65.96 o 
  -7  12   3     2302.46     2414.64     74.43 o 
  -6  12   3     2030.28     1961.66     55.93 o 
  -5  12   3      295.67      268.62     22.11 o 
  -4  12   3       17.01       18.43     10.29 o 
  -3  12   3       21.28       15.19     10.07 o 
  -2  12   3     4698.25     4963.90     75.52 o 
  -1  12   3     6022.80     6247.00     86.80 o 
   0  12   3     8864.35     8918.29    147.31 o 
   1  12   3      247.63      364.03     18.42 o 
   2  12   3      294.95      300.12     16.40 o 
   3  12   3      525.12      440.74     17.57 o 
   4  12   3       13.95        1.98      8.92 o 
   5  12   3      220.49      259.58     20.68 o 
   6  12   3      421.11      445.19     21.20 o 
   7  12   3     2388.92     2476.93     56.80 o 
   8  12   3     3041.60     3160.21     66.40 o 
   9  12   3     1731.26     1813.60     50.64 o 
  10  12   3      197.64      206.78     31.52 o 
  11  12   3        5.16        1.61     18.28 o 
 -11  13   3      159.37      113.01     32.22 o 
 -10  13   3      914.06      866.12     57.58 o 
  -9  13   3      171.16      164.45     31.13 o 
  -8  13   3     6556.96     6688.51    139.86 o 
  -7  13   3      214.82      269.22     32.23 o 
  -6  13   3      164.21      166.93     23.34 o 
  -5  13   3      201.71      244.98     22.32 o 
  -4  13   3     1850.40     1845.58     58.65 o 
  -3  13   3       44.54       50.03     11.97 o 
  -2  13   3      513.68      547.62     23.79 o 
  -1  13   3       10.49       13.80     12.80 o 
   0  13   3    12410.01    12800.25    163.96 o 
   1  13   3     1342.97     1340.61     43.08 o 
   2  13   3     7227.40     6741.70     82.77 o 
   3  13   3      257.71      242.60     16.36 o 
   4  13   3        7.24       15.46      9.90 o 
   5  13   3       48.44       37.22     13.10 o 
   6  13   3     1616.34     1645.64     46.83 o 
   7  13   3     1142.63     1162.49     40.90 o 
   8  13   3      354.21      352.21     28.89 o 
   9  13   3      381.60      424.70     43.64 o 
  10  13   3      418.91      382.29     34.88 o 
  11  13   3       81.83       93.08     23.29 o 
 -11  14   3       62.09       84.11     31.95 o 
 -10  14   3      755.40      734.11     56.19 o 
  -9  14   3      296.63      301.96     38.75 o 
  -8  14   3     1227.57     1160.24     59.76 o 
  -7  14   3       17.72       38.53     21.50 o 
  -6  14   3     6409.34     6343.28    155.37 o 
  -5  14   3      571.71      612.76     39.74 o 
  -4  14   3       58.60       94.29     16.01 o 
  -3  14   3      551.50      503.16     24.76 o 
  -2  14   3    10694.29    10771.36    126.21 o 
  -1  14   3      196.10      144.24     18.02 o 
   0  14   3     6317.38     6101.54    117.82 o 
   1  14   3      309.67      279.40     19.61 o 
   2  14   3       30.22       33.10     10.40 o 
   3  14   3      534.10      623.63     25.69 o 
   4  14   3     3154.70     3099.56     73.94 o 
   5  14   3     1473.15     1556.44     42.38 o 
   6  14   3      150.47      184.13     21.19 o 
   7  14   3      369.33      390.16     28.29 o 
   8  14   3     4045.08     4377.65    127.76 o 
   9  14   3      462.57      566.20     34.28 o 
  10  14   3     1169.74     1102.98     52.33 o 
  11  14   3       50.79       23.85     21.64 o 
 -11  15   3       83.73       86.17     32.48 o 
 -10  15   3     1941.56     1711.40     78.60 o 
  -9  15   3     1404.33     1401.59     76.86 o 
  -8  15   3     2756.73     2830.56     88.69 o 
  -7  15   3      430.77      496.04     42.68 o 
  -6  15   3       28.83       33.93     19.42 o 
  -5  15   3      210.33      242.33     26.46 o 
  -4  15   3     5865.06     5849.55     94.93 o 
  -3  15   3       27.77       29.36     19.86 o 
  -2  15   3      856.70      904.47     31.92 o 
  -1  15   3     2853.00     2807.83     61.66 o 
   0  15   3     2908.02     3033.66     74.39 o 
   1  15   3       73.46       97.41     14.88 o 
   2  15   3     1302.97     1380.30     35.83 o 
   3  15   3       99.81       82.28     15.34 o 
   4  15   3      336.48      368.32     24.84 o 
   5  15   3      475.59      465.52     30.22 o 
   6  15   3     3643.67     3606.40     76.25 o 
   7  15   3       86.41      111.28     20.24 o 
   8  15   3       44.32       46.15     19.90 o 
   9  15   3      104.59       78.33     24.19 o 
  10  15   3     1522.25     1531.93     76.33 o 
 -10  16   3      968.14      967.10     64.18 o 
  -9  16   3       21.94       15.47     23.29 o 
  -8  16   3        0.53        6.90     21.67 o 
  -7  16   3      908.91      957.78     55.72 o 
  -6  16   3     2702.81     2871.29     84.77 o 
  -5  16   3     1973.37     2016.61     61.03 o 
  -4  16   3        0.95       -5.90     13.41 o 
  -3  16   3     1712.94     1561.39     42.34 o 
  -2  16   3     2401.62     2618.42     57.97 o 
  -1  16   3     3111.99     3328.89     69.75 o 
   0  16   3      316.52      374.05     28.02 o 
   1  16   3     1241.32     1199.63     43.09 o 
   2  16   3      483.94      524.08     28.43 o 
   3  16   3     2613.27     2570.57     56.24 o 
   4  16   3     3736.19     3915.00     97.40 o 
   5  16   3      635.88      594.29     43.07 o 
   6  16   3       10.76      -13.88     19.80 o 
   7  16   3      405.95      396.89     34.76 o 
   8  16   3      439.25      434.06     36.51 o 
   9  16   3     1568.56     1557.67     61.25 o 
  10  16   3      157.59      206.92     46.50 o 
 -10  17   3      142.15      151.23     37.44 o 
  -9  17   3     2940.84     3011.51    168.63 o 
  -8  17   3        8.71       11.95     23.37 o 
  -7  17   3      357.28      431.88     43.80 o 
  -6  17   3       28.13       19.45     19.59 o 
  -5  17   3      239.22      199.94     26.22 o 
  -4  17   3     4871.58     4698.51    123.72 o 
  -3  17   3     4766.15     4620.03     78.35 o 
  -2  17   3      975.29      876.59     36.64 o 
  -1  17   3      571.66      605.91     38.71 o 
   0  17   3       10.95       15.99     14.11 o 
   1  17   3     3082.79     3137.31     70.86 o 
   2  17   3     1569.21     1633.41     51.37 o 
   3  17   3      260.99      205.42     34.43 o 
   4  17   3       52.99       67.79     20.71 o 
   5  17   3     2075.30     2129.21     77.04 o 
   6  17   3      245.23      237.05     34.98 o 
   7  17   3     1033.97      920.73     58.14 o 
   8  17   3        6.16       14.61     24.16 o 
   9  17   3      143.24       93.62     34.03 o 
  10  17   3      239.61      278.58     58.79 o 
 -10  18   3      264.89      340.78     46.22 o 
  -9  18   3      423.64      494.94     59.51 o 
  -8  18   3       44.31       30.90     24.69 o 
  -7  18   3      495.58      517.87     47.20 o 
  -6  18   3      237.57      268.86     34.47 o 
  -5  18   3     1331.17     1374.95     50.25 o 
  -4  18   3        5.06       -8.22     13.92 o 
  -3  18   3      339.82      307.22     26.56 o 
  -2  18   3      413.81      433.34     33.86 o 
  -1  18   3     1216.95     1241.24     53.60 o 
   0  18   3       16.79        9.05     14.23 o 
   1  18   3       89.72       91.25     19.74 o 
   2  18   3       79.63       75.08     19.41 o 
   3  18   3     7959.47     7668.29    127.00 o 
   4  18   3      574.85      546.45     40.26 o 
   5  18   3      539.20      559.33     62.75 o 
   6  18   3        1.53      -11.64     21.29 o 
   7  18   3      572.72      573.26     51.07 o 
   8  18   3        0.12       -3.20     25.94 o 
   9  18   3      641.98      607.07     65.59 o 
  -9  19   3      874.61      994.22     66.04 o 
  -8  19   3       63.24       35.20     27.98 o 
  -7  19   3       60.00       68.37     27.62 o 
  -6  19   3      496.26      509.45     40.55 o 
  -5  19   3     2597.92     2497.69     66.21 o 
  -4  19   3       27.66       37.60     19.96 o 
  -3  19   3     7250.05     7549.10    118.27 o 
  -2  19   3      832.25      820.28     43.43 o 
  -1  19   3      892.22      800.97     46.18 o 
   0  19   3      858.01      861.80     42.51 o 
   1  19   3     3209.10     3105.72     74.52 o 
   2  19   3        0.06       -9.57     15.40 o 
   3  19   3      905.85      809.35     61.86 o 
   4  19   3        2.87      -12.00     18.38 o 
   5  19   3     1541.42     1511.82     62.60 o 
   6  19   3      182.11      217.28     44.53 o 
   7  19   3      859.32      789.33     59.19 o 
   8  19   3        3.54      -15.88     27.35 o 
   9  19   3      598.08      661.26     59.49 o 
  -9  20   3      241.61      270.36     36.87 o 
  -8  20   3       84.53      103.89     28.86 o 
  -7  20   3      506.65      469.24     41.99 o 
  -6  20   3      743.00      854.49     50.30 o 
  -5  20   3      698.12      761.25     46.86 o 
  -4  20   3        3.36       -2.92     21.16 o 
  -3  20   3     1604.70     1731.23     54.28 o 
  -2  20   3      214.42      187.18     27.34 o 
  -1  20   3     2310.09     2231.25     84.20 o 
   0  20   3       14.15        9.96     16.79 o 
   1  20   3      715.50      696.55     40.29 o 
   2  20   3      847.30      876.17     59.70 o 
   3  20   3     3504.36     3417.57    100.00 o 
   4  20   3      549.46      539.92     43.31 o 
   5  20   3     1987.40     2026.26     72.26 o 
   6  20   3      263.58      251.86     39.56 o 
   7  20   3      195.82      148.73     36.04 o 
   8  20   3      528.98      486.36     53.40 o 
   9  20   3     1024.54     1046.18     79.29 o 
  -8  21   3      804.86      802.18     54.52 o 
  -7  21   3      653.95      636.94     48.32 o 
  -6  21   3     1057.70     1092.12     63.71 o 
  -5  21   3      547.28      519.42     46.73 o 
  -4  21   3     1932.62     1861.31     65.60 o 
  -3  21   3      687.47      735.27     45.51 o 
  -2  21   3     1556.84     1532.86     58.92 o 
  -1  21   3      581.21      515.49     38.51 o 
   0  21   3      884.10      800.89     44.56 o 
   1  21   3     1047.47      980.82     53.75 o 
   2  21   3       43.82       21.50     18.52 o 
   3  21   3      939.99      792.62     50.74 o 
   4  21   3      147.82      133.43     28.24 o 
   5  21   3     1182.47     1134.14     69.18 o 
   6  21   3     1360.39     1350.54     75.35 o 
   7  21   3      513.38      572.96     56.40 o 
   8  21   3      106.61       81.55     47.65 o 
  -8  22   3        0.33      -26.17     28.10 o 
  -7  22   3      344.09      351.94     47.31 o 
  -6  22   3     1966.05     2109.77     85.22 o 
  -5  22   3      160.84      155.09     33.29 o 
  -4  22   3       59.29       45.20     22.93 o 
  -3  22   3       25.36      -17.73     17.73 o 
  -2  22   3      579.54      536.69     41.20 o 
  -1  22   3      443.81      444.27     38.09 o 
   0  22   3      525.16      481.20     38.08 o 
   1  22   3      361.28      377.48     39.70 o 
   2  22   3      994.27      974.16     60.28 o 
   3  22   3       11.62       43.49     23.71 o 
   4  22   3     1254.90     1274.33     62.65 o 
   5  22   3        1.78      -21.78     23.06 o 
   6  22   3       19.91        0.85     27.68 o 
   7  22   3      184.30      149.25     39.12 o 
   8  22   3     1376.97     1291.40     80.39 o 
  -7  23   3      125.76       71.38     34.50 o 
  -6  23   3      203.49      180.19     37.58 o 
  -5  23   3       80.27      122.93     33.54 o 
  -4  23   3      676.86      672.43     53.97 o 
  -3  23   3      126.01       83.16     29.62 o 
  -2  23   3      200.47      195.11     37.15 o 
  -1  23   3      222.07      198.66     30.20 o 
   0  23   3     1357.62     1418.00     96.20 o 
   1  23   3      207.74      163.19     42.49 o 
   2  23   3     1227.26     1217.58     62.60 o 
   3  23   3       34.63       16.52     24.40 o 
   4  23   3      365.95      295.81     38.16 o 
   5  23   3      173.46      156.88     38.89 o 
   6  23   3     1751.97     1777.00     89.70 o 
   7  23   3       11.78       58.01     34.81 o 
  -7  24   3        9.47      -12.19     29.90 o 
  -6  24   3     2755.64     2748.38    115.79 o 
  -5  24   3      487.39      425.67     57.27 o 
  -4  24   3        0.18       29.71     26.56 o 
  -3  24   3       60.98       45.02     26.96 o 
  -2  24   3     1463.85     1407.02     63.15 o 
  -1  24   3       15.40       24.25     22.58 o 
   0  24   3     1881.73     1727.49     75.20 o 
   1  24   3        0.14       -7.81     22.65 o 
   2  24   3      362.45      443.73     45.86 o 
   3  24   3      476.27      410.44     44.09 o 
   4  24   3      773.89      694.75     77.82 o 
   5  24   3      224.56      277.38     45.52 o 
   6  24   3        4.72      -17.85     29.11 o 
  -6  25   3        8.81       49.93     43.18 o 
  -5  25   3       65.96       -4.46     33.69 o 
  -4  25   3      654.71      557.06     53.30 o 
  -3  25   3      357.45      355.18     44.09 o 
  -2  25   3        4.86       25.37     24.32 o 
  -1  25   3      133.18      113.94     26.86 o 
   0  25   3     1128.16     1162.69     66.02 o 
   1  25   3      367.70      468.61     51.70 o 
   2  25   3     1043.07     1065.21     64.64 o 
   3  25   3      132.34      145.06     39.95 o 
   4  25   3        0.50      -25.69     27.33 o 
   5  25   3      667.32      699.16     65.55 o 
   6  25   3      940.51     1094.82    134.76 o 
  -5  26   3     1276.68     1224.40     87.70 o 
  -4  26   3      122.15      168.20     43.93 o 
  -3  26   3      656.12      540.64     54.31 o 
  -2  26   3      422.72      428.70     43.88 o 
  -1  26   3      797.04      955.02     52.24 o 
   0  26   3      394.79      376.45     45.69 o 
   1  26   3      126.19       75.52     30.18 o 
   2  26   3       45.36      100.38     32.59 o 
   3  26   3      824.87      666.38     85.26 o 
   4  26   3      110.43      100.76     38.98 o 
   5  26   3       81.56       50.03     36.52 o 
  -4  27   3      206.07      172.27     48.24 o 
  -3  27   3      439.53      533.77     55.32 o 
  -2  27   3       14.44       26.06     27.88 o 
  -1  27   3      146.44      209.97     37.21 o 
   0  27   3       88.10       97.63     33.57 o 
   1  27   3     1112.63     1152.30     63.40 o 
   2  27   3        5.32        0.86     28.49 o 
   3  27   3      570.36      479.24     61.00 o 
  -2  28   3      136.15      200.40     36.79 o 
  -1  28   3      563.25      629.74     53.70 o 
   0  28   3       78.88      124.87     45.55 o 
   1  28   3      238.83      203.58     62.89 o 
   2  28   3      137.66      102.95     36.97 o 
 -12   0   4      561.90      591.70     77.85 o 
 -10   0   4      583.96      599.32     53.02 o 
  -8   0   4     4599.73     4093.88    109.38 o 
  -6   0   4        0.62        4.01     11.70 o 
  -4   0   4     1316.51     1385.96     35.42 o 
  -2   0   4    10202.58     9656.28    119.15 o 
   0   0   4     6969.27     6353.09    118.61 o 
   2   0   4     6067.67     5570.42     83.07 o 
   4   0   4      897.40     1082.62     22.32 o 
   6   0   4     6856.94     6936.48    141.60 o 
   8   0   4     6753.33     6422.79    147.63 o 
  10   0   4      237.79      373.89     79.03 o 
  12   0   4      485.04      317.15     90.18 o 
 -13   1   4       11.27       13.68     36.78 o 
 -12   1   4     1156.12     1061.88     81.94 o 
 -11   1   4      323.90      295.16     31.14 o 
 -10   1   4      887.03      864.50     52.23 o 
  -9   1   4      138.91      134.36     21.08 o 
  -8   1   4      150.11      160.41     24.86 o 
  -7   1   4      851.03      797.02     33.61 o 
  -6   1   4    15945.28    15516.05    133.36 o 
  -5   1   4     2528.91     2709.15     41.96 o 
  -4   1   4       47.18       34.56      7.60 o 
  -3   1   4       82.21      121.35     10.59 o 
  -2   1   4     7862.18     8585.87     80.35 o 
  -1   1   4     1201.77     1031.24     18.38 o 
   0   1   4    23728.60    22010.31    176.95 o 
   1   1   4        5.54       30.12      6.92 o 
   2   1   4     2056.15     1772.13     25.15 o 
   3   1   4      154.04      136.04      8.05 o 
   4   1   4     9694.48     9932.34     84.05 o 
   5   1   4        6.10       10.18      5.30 o 
   6   1   4      903.64      847.79     32.20 o 
   7   1   4     1014.35     1042.55     41.99 o 
   8   1   4     4780.01     4613.62     85.25 o 
   9   1   4     1300.77     1213.73     51.95 o 
  10   1   4      579.49      651.93     67.51 o 
  11   1   4       79.08       43.47     17.33 o 
  12   1   4       22.65       51.20     19.84 o 
 -13   2   4      644.02      631.87     89.90 o 
 -12   2   4      267.76      253.05     33.31 o 
 -11   2   4       21.32        2.51     20.02 o 
 -10   2   4      162.85      168.41     24.54 o 
  -9   2   4     1445.35     1531.55     50.16 o 
  -8   2   4     5447.17     5239.16     90.16 o 
  -7   2   4     2081.48     1981.20     73.23 o 
  -6   2   4       17.70       19.31      8.86 o 
  -5   2   4      677.11      692.17     18.91 o 
  -4   2   4     7730.96     8338.82     78.65 o 
  -3   2   4     5566.61     5766.42     58.49 o 
  -2   2   4     8301.92     8069.48     77.16 o 
  -1   2   4      754.79      954.19     18.09 o 
   0   2   4     5863.33     5909.33     55.76 o 
   1   2   4     1210.79      847.96     15.37 o 
   2   2   4     4405.96     4036.72     42.27 o 
   3   2   4      581.48      512.32     13.74 o 
   4   2   4      215.47      288.19      9.99 o 
   5   2   4     3592.76     3443.94     45.41 o 
   6   2   4     5692.79     5697.31     67.12 o 
   7   2   4     2948.57     2737.38     48.03 o 
   8   2   4     2769.47     2614.97     49.30 o 
   9   2   4        4.92       27.66     11.44 o 
  10   2   4      320.43      312.76     41.12 o 
  11   2   4      390.00      381.01     29.18 o 
  12   2   4      937.25      961.05     46.47 o 
 -12   3   4      869.91      913.77     54.18 o 
 -11   3   4      618.64      720.96     42.76 o 
 -10   3   4      821.65      854.80     46.82 o 
  -9   3   4      549.61      533.32     36.08 o 
  -8   3   4     1189.40     1147.44     54.75 o 
  -7   3   4      563.22      475.77     25.46 o 
  -6   3   4     5570.58     5475.78     67.52 o 
  -5   3   4    14321.45    15059.32    122.00 o 
  -4   3   4       44.41       40.85      7.43 o 
  -3   3   4     2063.31     2628.30     34.85 o 
  -2   3   4     2080.62     2346.61     31.59 o 
  -1   3   4    17005.50    16313.01    137.83 o 
   0   3   4      648.73      548.18     15.54 o 
   1   3   4    12313.52    12649.79     96.90 o 
   2   3   4     3645.63     3462.76     36.09 o 
   3   3   4      935.59      664.40     17.05 o 
   4   3   4     2115.13     2000.91     26.73 o 
   5   3   4     1827.96     1985.13     29.69 o 
   6   3   4     2630.49     2426.71     38.88 o 
   7   3   4     1356.63     1387.32     34.45 o 
   8   3   4     1845.93     1667.57     41.76 o 
   9   3   4     1937.32     1970.78     48.24 o 
  10   3   4        4.39       14.94     20.26 o 
  11   3   4      174.32      154.67     26.15 o 
  12   3   4       78.96       65.44     21.69 o 
 -12   4   4       36.67       49.04     23.07 o 
 -11   4   4      241.97      289.83     38.90 o 
 -10   4   4      345.38      350.73     32.10 o 
  -9   4   4     2124.39     2122.05     57.88 o 
  -8   4   4       87.09       66.63     17.09 o 
  -7   4   4     1754.24     1645.99     45.36 o 
  -6   4   4     2003.16     2069.77     38.12 o 
  -5   4   4     2668.84     2866.01     44.08 o 
  -4   4   4     1816.63     1650.21     27.13 o 
  -3   4   4    23033.07    23295.56    182.29 o 
  -2   4   4     6415.06     6891.95     65.99 o 
  -1   4   4      821.33     1100.34     22.28 o 
   0   4   4      211.18      238.22     11.88 o 
   1   4   4    10343.59     9895.62     79.60 o 
   2   4   4      169.30      193.00     11.00 o 
   3   4   4     4287.76     4262.80     51.97 o 
   4   4   4      218.09      209.13      9.93 o 
   5   4   4     6821.52     6937.81     65.66 o 
   6   4   4        0.40       17.99      8.41 o 
   7   4   4     1974.85     1946.38     44.34 o 
   8   4   4        0.01       35.17     12.72 o 
   9   4   4        8.26       15.77     13.18 o 
  10   4   4      488.55      477.11     49.59 o 
  11   4   4     2168.37     2364.68     76.74 o 
  12   4   4      468.61      453.56     42.12 o 
 -12   5   4       65.43       95.23     37.08 o 
 -11   5   4     4224.58     4209.69     91.93 o 
 -10   5   4       37.82       40.81     19.27 o 
  -9   5   4      485.45      513.08     33.84 o 
  -8   5   4       13.08      -12.66     12.66 o 
  -7   5   4      599.44      657.24     42.14 o 
  -6   5   4      449.89      484.54     24.47 o 
  -5   5   4    10058.02     9727.23    105.89 o 
  -4   5   4      391.27      384.43     14.00 o 
  -3   5   4      530.51      640.40     23.22 o 
  -2   5   4      464.27      513.25     16.65 o 
  -1   5   4    14246.54    14450.62    125.95 o 
   0   5   4      784.43      782.39     19.09 o 
   1   5   4        5.58       29.84      5.90 o 
   2   5   4     2554.94     3078.86     34.68 o 
   3   5   4    17975.91    17605.45    163.89 o 
   4   5   4        1.08        1.79      6.05 o 
   5   5   4     4193.34     4182.17     47.02 o 
   6   5   4     1585.10     1533.73     27.74 o 
   7   5   4      278.83      306.29     14.31 o 
   8   5   4      253.09      261.00     24.27 o 
   9   5   4     2149.96     2087.04     52.24 o 
  10   5   4        0.43       11.74     18.59 o 
  11   5   4        7.86       58.58     26.20 o 
  12   5   4       28.50       62.44     25.60 o 
 -12   6   4      388.19      349.23     45.97 o 
 -11   6   4      929.40     1000.80     60.12 o 
 -10   6   4        9.84       28.14     18.52 o 
  -9   6   4     1593.29     1547.29     51.57 o 
  -8   6   4      344.26      332.23     27.66 o 
  -7   6   4      181.67      215.14     21.49 o 
  -6   6   4      643.32      746.95     26.65 o 
  -5   6   4     5711.62     5826.84     74.65 o 
  -4   6   4      573.27      676.32     24.25 o 
  -3   6   4    24115.47    23805.63    245.23 o 
  -2   6   4      731.43      494.01     16.90 o 
  -1   6   4     1902.39     2403.61     35.12 o 
   0   6   4     1181.65     1110.20     21.38 o 
   1   6   4      261.58      214.33     15.07 o 
   2   6   4     2650.56     2542.07     31.65 o 
   3   6   4     6001.19     5807.58     60.23 o 
   4   6   4      622.59      757.76     24.31 o 
   5   6   4     2710.27     2678.76     37.64 o 
   6   6   4       23.00       33.15      8.58 o 
   7   6   4      488.47      522.29     19.46 o 
   8   6   4       43.57       52.77     10.49 o 
   9   6   4       17.38       21.98     11.83 o 
  10   6   4      528.30      627.84     31.41 o 
  11   6   4     2942.30     2915.51    114.37 o 
  12   6   4      163.92      115.33     19.08 o 
 -12   7   4     1503.98     1525.66     74.35 o 
 -11   7   4     2154.41     1989.71     71.36 o 
 -10   7   4     2003.51     2268.04     79.45 o 
  -9   7   4      183.40      188.76     23.87 o 
  -8   7   4        0.03      -18.84     21.34 o 
  -7   7   4      540.47      604.46     43.81 o 
  -6   7   4      739.48      794.76     29.33 o 
  -5   7   4     8912.82     8465.10     91.29 o 
  -4   7   4     1614.25     1603.66     32.18 o 
  -3   7   4      172.36      135.30     13.02 o 
  -2   7   4     2679.30     2880.50     44.39 o 
  -1   7   4     7060.09     7325.82     75.18 o 
   0   7   4      427.19      686.18     22.22 o 
   1   7   4      701.29      606.93     18.52 o 
   2   7   4     4295.19     3990.47     43.54 o 
   3   7   4     6950.56     7114.56     71.66 o 
   4   7   4    10702.83    10655.55    105.31 o 
   5   7   4     3723.49     3566.38     48.57 o 
   6   7   4     1096.37     1048.05     25.15 o 
   7   7   4        0.43        1.77      9.29 o 
   8   7   4     1519.07     1447.39     33.15 o 
   9   7   4     1152.59     1149.49     42.45 o 
  10   7   4      516.79      539.41     41.83 o 
  11   7   4       50.37       56.06     19.38 o 
  12   7   4      126.98      177.77     25.59 o 
 -12   8   4      663.58      634.89     64.15 o 
 -11   8   4      273.32      280.97     35.39 o 
 -10   8   4        1.20        3.41     21.80 o 
  -9   8   4      645.33      666.35     38.29 o 
  -8   8   4     3183.67     3047.12     69.05 o 
  -7   8   4      537.23      525.04     47.16 o 
  -6   8   4       16.00       20.24     10.87 o 
  -5   8   4       77.62      103.33     13.17 o 
  -4   8   4     5317.72     5188.04     68.43 o 
  -3   8   4     2047.80     1992.84     41.69 o 
  -2   8   4     5624.08     5533.36     73.05 o 
  -1   8   4     4469.31     4237.81     55.96 o 
   0   8   4      139.02      212.84     13.37 o 
   1   8   4      145.90      125.25     10.06 o 
   2   8   4     7468.24     6961.34     76.12 o 
   3   8   4     1521.79     1294.36     26.65 o 
   4   8   4        4.19       17.41      7.69 o 
   5   8   4     3379.64     3150.31     46.20 o 
   6   8   4     5076.14     5132.26     64.54 o 
   7   8   4      944.69     1000.44     29.28 o 
   8   8   4      540.29      572.93     24.21 o 
   9   8   4      491.50      441.16     37.77 o 
  10   8   4     2071.75     2063.33     61.42 o 
  11   8   4      298.50      320.37     58.32 o 
 -12   9   4     1003.15      997.35     59.95 o 
 -11   9   4        0.83       -8.43     22.50 o 
 -10   9   4     3019.43     2928.52     86.41 o 
  -9   9   4        1.29      -16.07     16.07 o 
  -8   9   4        1.10       18.11     17.37 o 
  -7   9   4       36.49       33.37     15.25 o 
  -6   9   4     6906.32     7090.38     90.60 o 
  -5   9   4      548.43      477.55     24.48 o 
  -4   9   4     1162.78     1187.08     33.07 o 
  -3   9   4     1066.31     1025.17     29.97 o 
  -2   9   4     4239.66     4298.74     58.93 o 
  -1   9   4      812.20      940.10     25.23 o 
   0   9   4     1585.31     1501.61     32.50 o 
   1   9   4      541.94      577.29     20.12 o 
   2   9   4      806.56      787.03     21.35 o 
   3   9   4       63.68      114.43     11.06 o 
   4   9   4     5397.72     5242.07     64.82 o 
   5   9   4     2173.24     2263.88     39.29 o 
   6   9   4      954.81     1052.01     36.12 o 
   7   9   4      112.60       85.71     12.41 o 
   8   9   4     3421.05     3357.41     58.04 o 
   9   9   4      477.64      464.94     28.60 o 
  10   9   4      442.40      472.24     47.15 o 
  11   9   4      117.31      110.07     23.66 o 
 -12  10   4      265.32      278.28     39.30 o 
 -11  10   4       38.37        8.32     23.62 o 
 -10  10   4      157.90      213.35     31.73 o 
  -9  10   4       49.78       55.62     21.62 o 
  -8  10   4     6295.56     6496.65    121.81 o 
  -7  10   4       38.89       43.90     24.20 o 
  -6  10   4       17.14       43.81     15.33 o 
  -5  10   4     4145.60     3995.53     65.96 o 
  -4  10   4     1622.92     1484.58     37.41 o 
  -3  10   4      594.05      579.03     30.32 o 
  -2  10   4     3328.79     3592.87     53.66 o 
  -1  10   4     3524.99     3651.48     56.68 o 
   0  10   4     4749.93     4820.74     67.54 o 
   1  10   4     2828.21     2843.54     45.50 o 
   2  10   4    10160.73    10188.16     97.61 o 
   3  10   4       13.38       33.48      8.82 o 
   4  10   4      149.84      209.02     16.57 o 
   5  10   4        3.83        4.81      8.55 o 
   6  10   4     2099.10     2091.67     39.90 o 
   7  10   4       99.34       98.25     13.58 o 
   8  10   4      902.76      918.63     34.00 o 
   9  10   4      774.39      724.53     35.44 o 
  10  10   4      679.75      678.92     36.17 o 
  11  10   4       83.59       73.01     24.95 o 
 -12  11   4       18.04       32.42     73.97 o 
 -11  11   4      262.30      230.09     35.30 o 
 -10  11   4      621.99      619.55     50.59 o 
  -9  11   4      162.11      148.12     28.99 o 
  -8  11   4      217.87      304.96     35.16 o 
  -7  11   4      105.53       75.91     23.78 o 
  -6  11   4     6060.46     5972.50     96.80 o 
  -5  11   4     1296.82     1329.28     37.73 o 
  -4  11   4       11.52       11.27      9.91 o 
  -3  11   4       78.47       92.70     13.63 o 
  -2  11   4     4652.14     4693.02     64.62 o 
  -1  11   4     3283.75     3180.56     56.14 o 
   0  11   4    15861.17    16203.14    153.38 o 
   1  11   4      123.55      106.06     12.11 o 
   2  11   4       12.08       49.94      9.20 o 
   3  11   4      553.44      599.39     21.49 o 
   4  11   4       23.94        8.13      8.83 o 
   5  11   4     2456.32     2544.44     44.46 o 
   6  11   4      183.21      227.86     17.19 o 
   7  11   4      512.97      501.74     23.13 o 
   8  11   4     2725.31     2836.51     63.43 o 
   9  11   4      268.73      219.97     24.91 o 
  10  11   4      679.54      678.00     37.62 o 
  11  11   4       95.69       62.29     24.46 o 
 -11  12   4        0.51      -21.56     26.29 o 
 -10  12   4      297.84      342.82     42.17 o 
  -9  12   4     1513.14     1543.86     69.55 o 
  -8  12   4     3463.90     3422.90     96.00 o 
  -7  12   4     5108.45     5165.83    138.50 o 
  -6  12   4        0.65       -0.98     13.90 o 
  -5  12   4      936.94      941.15     33.97 o 
  -4  12   4       60.02       45.97     12.56 o 
  -3  12   4      997.69      945.69     31.87 o 
  -2  12   4      686.03      772.62     26.24 o 
  -1  12   4      428.69      353.21     20.31 o 
   0  12   4     3127.44     3266.56     53.87 o 
   1  12   4    18141.36    18720.06    293.76 o 
   2  12   4     1817.24     1778.56     35.57 o 
   3  12   4      544.87      529.95     21.51 o 
   4  12   4       36.48       11.65     10.06 o 
   5  12   4      601.81      602.83     23.91 o 
   6  12   4     1851.31     1937.72     50.73 o 
   7  12   4     2323.72     2365.25     46.34 o 
   8  12   4     1215.23     1356.83     43.10 o 
   9  12   4      159.56      189.20     41.02 o 
  10  12   4      222.72      244.87     28.47 o 
  11  12   4      633.91      588.90     45.10 o 
 -11  13   4      696.28      827.67     61.70 o 
 -10  13   4        0.16       -1.63     25.24 o 
  -9  13   4      238.11      166.76     33.31 o 
  -8  13   4        4.54       19.93     28.30 o 
  -7  13   4     1783.66     1961.66     76.56 o 
  -6  13   4     2643.16     2735.92    100.55 o 
  -5  13   4     4153.90     4057.68     69.85 o 
  -4  13   4     1197.20     1131.52     35.57 o 
  -3  13   4      481.19      402.36     23.32 o 
  -2  13   4       14.04        4.76      9.90 o 
  -1  13   4    14982.95    15364.27    163.72 o 
   0  13   4     1947.77     2122.79     67.13 o 
   1  13   4     6283.11     6073.06    101.39 o 
   2  13   4      834.81      753.43     23.77 o 
   3  13   4      334.04      390.91     20.10 o 
   4  13   4      146.66      133.54     17.07 o 
   5  13   4     2181.74     2090.77     57.26 o 
   6  13   4      208.11      222.20     19.55 o 
   7  13   4     1354.83     1367.10     41.50 o 
   8  13   4     1103.80     1257.56     45.91 o 
   9  13   4     1893.73     1926.95     61.53 o 
  10  13   4        1.78       17.31     22.96 o 
  11  13   4       37.38       41.01     38.86 o 
 -11  14   4       26.43       -8.33     27.14 o 
 -10  14   4        1.78       14.10     25.20 o 
  -9  14   4     3414.17     3424.16    102.36 o 
  -8  14   4      182.76      210.03     34.07 o 
  -7  14   4     5307.95     5579.65    125.85 o 
  -6  14   4      936.42      921.74     54.28 o 
  -5  14   4      105.78       98.55     18.93 o 
  -4  14   4      814.35      880.57     33.34 o 
  -3  14   4     1633.72     1575.47     40.38 o 
  -2  14   4     1252.08     1213.26     33.63 o 
  -1  14   4       57.31       78.30     14.34 o 
   0  14   4        0.27        3.56     12.10 o 
   1  14   4     9319.03     9662.02    124.14 o 
   2  14   4     1775.59     1715.86     39.84 o 
   3  14   4     1729.34     1631.93     40.63 o 
   4  14   4      612.34      642.81     29.99 o 
   5  14   4     1804.84     1915.51     48.49 o 
   6  14   4      157.71      146.06     17.79 o 
   7  14   4     3405.16     3379.85     71.81 o 
   8  14   4      106.46      105.47     20.51 o 
   9  14   4       24.21       35.10     20.56 o 
  10  14   4       60.27       76.37     23.50 o 
 -11  15   4     1424.16     1475.29     83.80 o 
 -10  15   4      112.72       70.42     30.36 o 
  -9  15   4      582.69      614.77     65.08 o 
  -8  15   4     1593.50     1625.75     72.00 o 
  -7  15   4     1484.39     1499.65     66.85 o 
  -6  15   4       16.86       -7.85     16.12 o 
  -5  15   4     1571.15     1586.08     49.53 o 
  -4  15   4       29.56       32.15     15.24 o 
  -3  15   4      301.32      308.13     22.83 o 
  -2  15   4     3458.06     3239.93     67.65 o 
  -1  15   4     2650.10     2742.11     62.53 o 
   0  15   4      595.20      753.40     36.07 o 
   1  15   4        7.98       14.87     11.83 o 
   2  15   4     1044.24      921.09     34.59 o 
   3  15   4     8476.64     8464.42    185.50 o 
   4  15   4      744.14      665.05     48.14 o 
   5  15   4     1919.20     1999.03     58.14 o 
   6  15   4      545.33      547.06     28.13 o 
   7  15   4     1033.32     1002.25     46.50 o 
   8  15   4      186.34      143.29     28.84 o 
   9  15   4     1619.36     1700.44     66.03 o 
  10  15   4      424.84      402.04     43.79 o 
 -10  16   4      252.91      204.72     39.25 o 
  -9  16   4     1200.10     1250.40     97.11 o 
  -8  16   4     1858.65     1997.52    112.61 o 
  -7  16   4       50.95       26.21     39.81 o 
  -6  16   4      177.06      229.18     28.67 o 
  -5  16   4     1229.66     1147.28     52.06 o 
  -4  16   4     1425.71     1482.58     48.64 o 
  -3  16   4     7227.78     7449.68    111.21 o 
  -2  16   4     1105.15     1157.47     37.36 o 
  -1  16   4       10.81       -8.22     17.11 o 
   0  16   4        4.82      -12.05     12.05 o 
   1  16   4     7327.37     7116.34    116.13 o 
   2  16   4     4631.16     4478.48     87.83 o 
   3  16   4     1232.48     1251.62     45.88 o 
   4  16   4       18.15        7.09     15.52 o 
   5  16   4      975.05      995.66     43.77 o 
   6  16   4      356.71      305.94     35.08 o 
   7  16   4      442.83      411.47     35.26 o 
   8  16   4      368.76      357.13     34.58 o 
   9  16   4        9.96       -6.43     20.67 o 
  10  16   4      217.24      132.41     36.82 o 
 -10  17   4     1606.60     1663.71     82.71 o 
  -9  17   4      203.41      241.70     38.66 o 
  -8  17   4      441.16      451.77     46.49 o 
  -7  17   4      378.62      332.79     39.72 o 
  -6  17   4      589.20      707.81     49.60 o 
  -5  17   4     2009.54     2083.78     64.84 o 
  -4  17   4     2293.95     2416.18     81.41 o 
  -3  17   4      170.57      184.45     21.72 o 
  -2  17   4     1040.10      995.46     74.72 o 
  -1  17   4     1722.47     1766.66     54.86 o 
   0  17   4      856.28      814.50     39.78 o 
   1  17   4      383.73      380.34     29.89 o 
   2  17   4       59.56       78.39     22.05 o 
   3  17   4     1806.66     1799.89     62.64 o 
   4  17   4     2994.83     2753.86     87.87 o 
   5  17   4     1234.00     1256.54     55.77 o 
   6  17   4       13.29       -0.65     19.30 o 
   7  17   4      172.29      174.67     33.82 o 
   8  17   4      311.09      409.31     45.72 o 
   9  17   4        2.11      -16.62     26.18 o 
 -10  18   4       96.79      163.65     38.17 o 
  -9  18   4       43.24        6.42     27.53 o 
  -8  18   4     1203.01     1196.45     77.00 o 
  -7  18   4        0.10      -15.95     21.86 o 
  -6  18   4       10.60       23.92     22.66 o 
  -5  18   4        3.56       -8.49     17.43 o 
  -4  18   4     5336.23     5440.88     91.09 o 
  -3  18   4      776.00      801.36     35.85 o 
  -2  18   4     1556.50     1638.34     54.72 o 
  -1  18   4      394.02      375.74     31.76 o 
   0  18   4     1806.39     1822.49     56.30 o 
   1  18   4       54.15       44.42     17.97 o 
   2  18   4     3163.52     3050.24     74.31 o 
   3  18   4      917.02      901.19     79.63 o 
   4  18   4      188.87      190.70     29.17 o 
   5  18   4      206.21      245.16     32.41 o 
   6  18   4     1678.10     1582.35     73.66 o 
   7  18   4       44.73       59.05     27.89 o 
   8  18   4      333.60      287.75     41.44 o 
   9  18   4       16.29       15.53     29.00 o 
  -9  19   4      553.18      408.92     49.79 o 
  -8  19   4      311.68      264.95     40.55 o 
  -7  19   4       64.58       89.95     30.06 o 
  -6  19   4      969.55      945.84     58.20 o 
  -5  19   4        3.85       18.23     18.00 o 
  -4  19   4      388.77      422.74     30.89 o 
  -3  19   4     1071.88     1073.04     45.20 o 
  -2  19   4     2426.47     2454.37     63.82 o 
  -1  19   4       38.55       42.05     18.66 o 
   0  19   4     1786.68     1623.90     55.73 o 
   1  19   4       55.64       47.15     21.28 o 
   2  19   4      294.90      341.73     38.48 o 
   3  19   4        1.20        0.70     19.42 o 
   4  19   4     5381.19     5167.74    116.92 o 
   5  19   4        3.89        8.69     25.81 o 
   6  19   4      146.61      150.34     33.80 o 
   7  19   4       58.82       48.41     28.89 o 
   8  19   4      298.75      271.66     42.75 o 
   9  19   4        0.07      -15.85     30.51 o 
  -9  20   4        3.50        0.31     28.81 o 
  -8  20   4     1097.69     1067.42     68.96 o 
  -7  20   4      155.42      133.27     34.52 o 
  -6  20   4        6.75      -17.12     20.01 o 
  -5  20   4      347.96      392.16     33.46 o 
  -4  20   4     2175.85     2166.52     62.53 o 
  -3  20   4      112.95      124.40     25.77 o 
  -2  20   4      444.54      469.43     37.31 o 
  -1  20   4     1242.71     1351.41     55.69 o 
   0  20   4      319.78      317.37     31.24 o 
   1  20   4     1422.40     1374.19     96.23 o 
   2  20   4     2075.19     2055.57     64.15 o 
   3  20   4      587.12      543.08     54.19 o 
   4  20   4        5.31       19.68     23.35 o 
   5  20   4        9.18       36.62     23.41 o 
   6  20   4      926.10      925.53     63.45 o 
   7  20   4      156.46      140.45     50.30 o 
   8  20   4        5.82      -19.96     27.07 o 
  -8  21   4      201.39      202.44     35.63 o 
  -7  21   4      615.15      645.13     55.21 o 
  -6  21   4      393.92      339.20     37.67 o 
  -5  21   4      270.39      322.42     46.38 o 
  -4  21   4      394.81      376.86     36.65 o 
  -3  21   4        1.58       30.13     21.30 o 
  -2  21   4      289.76      314.70     36.52 o 
  -1  21   4      778.36      796.04     46.33 o 
   0  21   4      665.22      618.88     41.32 o 
   1  21   4        0.10       25.77     22.36 o 
   2  21   4        1.22        4.34     21.21 o 
   3  21   4     1799.16     1777.01     70.79 o 
   4  21   4      670.39      623.70     50.15 o 
   5  21   4     1847.58     1788.86     85.55 o 
   6  21   4        1.78        6.24     27.42 o 
   7  21   4       12.64       23.92     29.80 o 
   8  21   4      529.47      491.96     58.64 o 
  -8  22   4     1005.67      936.15     60.79 o 
  -7  22   4      500.98      608.35     50.40 o 
  -6  22   4       82.22       69.43     30.74 o 
  -5  22   4      906.64      918.43     54.25 o 
  -4  22   4      210.22      175.49     33.42 o 
  -3  22   4     1690.71     1723.91     66.63 o 
  -2  22   4        8.16      -12.56     18.93 o 
  -1  22   4      413.21      352.52     35.06 o 
   0  22   4      550.14      498.43     44.31 o 
   1  22   4     4166.08     4232.79    110.27 o 
   2  22   4     1098.50     1090.82     60.13 o 
   3  22   4      173.24      179.68     32.67 o 
   4  22   4       12.55      -20.02     21.74 o 
   5  22   4      226.13      229.48     40.44 o 
   6  22   4      565.76      491.33     54.89 o 
   7  22   4     1029.14      927.33     70.47 o 
  -7  23   4      437.39      520.57     54.75 o 
  -6  23   4        8.14       32.75     28.99 o 
  -5  23   4     1395.56     1367.11     91.41 o 
  -4  23   4      120.55      167.55     35.66 o 
  -3  23   4       69.29       62.86     23.14 o 
  -2  23   4      314.16      313.17     33.81 o 
  -1  23   4     2193.14     2260.33     67.00 o 
   0  23   4       81.47       45.84     25.74 o 
   1  23   4       42.75       45.31     25.61 o 
   2  23   4       50.99       24.90     25.50 o 
   3  23   4      636.56      835.75     78.61 o 
   4  23   4      122.70      144.92     32.22 o 
   5  23   4     1055.86      952.32     69.61 o 
   6  23   4        7.50       27.65     32.14 o 
  -6  24   4        0.26      -26.91     26.91 o 
  -5  24   4      146.75       71.78     47.73 o 
  -4  24   4      287.48      334.43     47.69 o 
  -3  24   4      980.08      926.97     56.30 o 
  -2  24   4      658.38      749.91     60.34 o 
  -1  24   4        1.83       14.83     21.71 o 
   0  24   4       60.05       37.20     28.15 o 
   1  24   4     2290.64     2358.87     86.07 o 
   2  24   4       39.92      -12.24     22.35 o 
   3  24   4      157.01      173.81     34.66 o 
   4  24   4       19.89       32.56     26.93 o 
   5  24   4      765.10      756.97    113.94 o 
   6  24   4       37.12       44.06     32.45 o 
  -5  25   4      661.33      741.51     92.26 o 
  -4  25   4      191.85      168.41     38.29 o 
  -3  25   4      180.84      135.79     31.61 o 
  -2  25   4      722.81      653.07     45.23 o 
  -1  25   4     1508.71     1509.03    112.84 o 
   0  25   4      131.08      116.75     32.77 o 
   1  25   4      185.99      164.67     60.04 o 
   2  25   4        4.44       65.76     30.71 o 
   3  25   4      135.57      149.00     34.95 o 
   4  25   4      554.02      576.33     62.79 o 
   5  25   4      241.85      165.49     43.16 o 
  -4  26   4      886.77      791.53     57.42 o 
  -3  26   4       86.23       68.59     30.32 o 
  -2  26   4       41.97       79.22     27.32 o 
  -1  26   4        2.52       -1.26     24.20 o 
   0  26   4      220.78      260.33     41.82 o 
   1  26   4      928.63      899.54     67.20 o 
   2  26   4      961.15     1112.85     97.84 o 
   3  26   4       84.60       81.15     33.13 o 
   4  26   4       48.18       80.49     36.20 o 
  -3  27   4        3.43        7.39     27.80 o 
  -2  27   4     2145.14     2163.83     95.10 o 
  -1  27   4       73.43      136.63     34.64 o 
   0  27   4      832.56      893.17     65.74 o 
   1  27   4       12.41        2.17     30.21 o 
   2  27   4      238.39      175.42     39.76 o 
   3  27   4      201.76      204.68     79.54 o 
 -11   0   5     1056.22      954.31     68.99 o 
  -9   0   5     1569.16     1494.51     72.61 o 
  -7   0   5     1215.31     1158.11     58.68 o 
  -5   0   5     9425.45     9839.18    132.94 o 
  -3   0   5      127.87      169.54     15.84 o 
  -1   0   5    26976.96    27869.34    299.39 o 
   1   0   5     7585.42     6891.22    105.35 o 
   3   0   5     1516.54     1272.52     39.18 o 
   5   0   5     4852.04     4714.95     70.08 o 
   7   0   5     3520.69     3536.69    100.79 o 
   9   0   5     3340.76     3405.41    109.02 o 
  11   0   5      298.20      347.04     86.13 o 
 -12   1   5      151.39       70.95     26.20 o 
 -11   1   5       16.14        6.87     19.63 o 
 -10   1   5      349.08      316.53     30.81 o 
  -9   1   5      724.58      808.05     40.32 o 
  -8   1   5      240.56      231.17     24.22 o 
  -7   1   5     8995.50     8542.75    122.23 o 
  -6   1   5      355.37      388.41     19.09 o 
  -5   1   5     2715.66     2557.11     41.04 o 
  -4   1   5      668.90      785.57     20.74 o 
  -3   1   5     9869.53    10919.64     98.21 o 
  -2   1   5     1067.66     1203.89     22.90 o 
  -1   1   5      683.66      498.25     14.21 o 
   0   1   5      129.99      196.42     19.18 o 
   1   1   5    11900.90    11192.27    121.10 o 
   2   1   5      903.04      798.63     16.99 o 
   3   1   5      437.41      344.42     12.76 o 
   4   1   5       16.89       21.53      7.32 o 
   5   1   5      678.45      622.94     27.66 o 
   6   1   5     1804.25     1722.77     50.48 o 
   7   1   5    14197.81    13816.70    202.49 o 
   8   1   5      239.73      255.57     26.01 o 
   9   1   5      235.77      216.46     26.74 o 
  10   1   5       17.48       -3.35     21.29 o 
  11   1   5      277.69      314.84     59.64 o 
  12   1   5       36.71       13.17     62.32 o 
 -12   2   5        1.12        7.30     22.26 o 
 -11   2   5      811.06      814.02     53.30 o 
 -10   2   5     1583.97     1494.91     54.91 o 
  -9   2   5     1772.48     1665.68     54.26 o 
  -8   2   5      199.53      174.01     21.51 o 
  -7   2   5     3068.83     3079.23     77.56 o 
  -6   2   5     2070.16     1828.88     34.57 o 
  -5   2   5     2570.22     2551.63     41.48 o 
  -4   2   5     2828.48     3262.90     45.39 o 
  -3   2   5     2050.74     2525.74     35.96 o 
  -2   2   5     7221.72     7801.51     74.13 o 
  -1   2   5    18953.25    19735.25    166.14 o 
   0   2   5     6389.00     5683.05     80.99 o 
   1   2   5     1716.77     1667.44     28.19 o 
   2   2   5     5427.49     5406.13     52.79 o 
   3   2   5     7160.59     7076.82     98.17 o 
   4   2   5     5550.76     5375.03     59.00 o 
   5   2   5     2794.09     2859.76     47.69 o 
   6   2   5        1.63       23.47      8.08 o 
   7   2   5     1759.12     1753.73     47.19 o 
   8   2   5     1729.28     1627.68     47.46 o 
   9   2   5     1255.41     1221.05     36.24 o 
  10   2   5      766.20      795.66     33.06 o 
  11   2   5       29.90        3.93     23.14 o 
  12   2   5       38.67       11.59     48.38 o 
 -12   3   5     1372.26     1204.90     56.75 o 
 -11   3   5      207.08      181.21     28.27 o 
 -10   3   5     1291.81     1247.39     51.48 o 
  -9   3   5       19.13       11.78     16.79 o 
  -8   3   5     5533.51     5294.94     93.50 o 
  -7   3   5     1574.67     1575.27     41.86 o 
  -6   3   5     2945.58     2942.81     64.84 o 
  -5   3   5     6040.77     6132.21     69.75 o 
  -4   3   5     1505.39     1530.48     28.25 o 
  -3   3   5     1655.01     1571.09     29.23 o 
  -2   3   5     2273.05     2168.76     31.91 o 
  -1   3   5     5382.85     5481.73     60.56 o 
   0   3   5     1456.19     1520.09     26.44 o 
   1   3   5     6465.75     6176.17     65.93 o 
   2   3   5     9194.99     8285.77     70.13 o 
   3   3   5       69.60       72.40      8.96 o 
   4   3   5       74.03      120.05     10.00 o 
   5   3   5        0.27        1.77      5.94 o 
   6   3   5     4909.71     4831.70     56.40 o 
   7   3   5      912.88      878.83     46.94 o 
   8   3   5     1773.39     1722.00     41.69 o 
   9   3   5      103.27      119.55     16.82 o 
  10   3   5        1.82       -8.27     21.07 o 
  11   3   5      415.73      385.34     32.48 o 
  12   3   5      100.02       78.49     24.20 o 
 -12   4   5      166.23      208.36     31.09 o 
 -11   4   5      429.57      469.19     38.42 o 
 -10   4   5     6168.30     6125.83    111.87 o 
  -9   4   5     1397.31     1327.46     49.74 o 
  -8   4   5        1.25       17.82     15.43 o 
  -7   4   5      136.80      154.11     18.03 o 
  -6   4   5     3190.45     3032.63     73.58 o 
  -5   4   5      220.08      214.06     13.10 o 
  -4   4   5     7212.37     7572.80     76.56 o 
  -3   4   5     1238.15     1259.60     25.10 o 
  -2   4   5    18718.24    20472.68    174.07 o 
  -1   4   5      297.93      407.17     15.91 o 
   0   4   5     5162.47     4838.83     52.01 o 
   1   4   5        7.11       10.43      5.82 o 
   2   4   5      359.73      415.19     12.73 o 
   3   4   5     1754.72     1888.40     32.78 o 
   4   4   5    17852.64    17434.95    156.52 o 
   5   4   5     1786.81     1647.95     28.24 o 
   6   4   5     1479.45     1484.05     37.27 o 
   7   4   5      435.80      412.95     17.66 o 
   8   4   5     1582.59     1561.42     75.90 o 
   9   4   5       14.74        0.19     13.03 o 
  10   4   5     1424.54     1508.82     79.68 o 
  11   4   5        3.16      -17.29     18.01 o 
 -12   5   5     2337.44     2366.15     75.54 o 
 -11   5   5      123.21      114.60     26.87 o 
 -10   5   5       21.82       17.46     20.42 o 
  -9   5   5      715.50      699.47     39.15 o 
  -8   5   5     2007.39     2024.28     60.28 o 
  -7   5   5     1843.14     1826.42     46.04 o 
  -6   5   5        4.33        3.11      9.32 o 
  -5   5   5     3525.07     3934.05     58.68 o 
  -4   5   5    12685.29    12857.81    115.14 o 
  -3   5   5      910.82     1095.13     23.93 o 
  -2   5   5     7420.14     6873.70     73.95 o 
  -1   5   5      985.35     1255.55     25.74 o 
   0   5   5      300.40      300.19     13.07 o 
   1   5   5      143.11      184.98      9.87 o 
   2   5   5    10662.62    10201.28     83.48 o 
   3   5   5      586.86      522.82     21.04 o 
   4   5   5      700.64      745.26     21.97 o 
   5   5   5        0.58        0.20      7.04 o 
   6   5   5     2770.29     2762.16     46.70 o 
   7   5   5       47.09       34.89      9.12 o 
   8   5   5      974.37      933.31     27.75 o 
   9   5   5        3.76        8.34     14.06 o 
  10   5   5     1791.37     1819.40     57.73 o 
  11   5   5       40.58       73.27     25.14 o 
 -12   6   5      916.80     1045.01     60.16 o 
 -11   6   5      718.04      612.98     42.47 o 
 -10   6   5     6045.64     5866.83    109.86 o 
  -9   6   5      571.67      592.40     42.41 o 
  -8   6   5       56.12       69.87     18.88 o 
  -7   6   5        4.01        1.12     13.30 o 
  -6   6   5     1304.93     1322.88     41.33 o 
  -5   6   5     2903.93     3179.97     70.40 o 
  -4   6   5    17279.63    17378.49    161.36 o 
  -3   6   5      365.58      438.75     17.75 o 
  -2   6   5     2284.87     2198.90     36.25 o 
  -1   6   5     1622.94     1792.10     31.67 o 
   0   6   5      803.21      662.52     19.78 o 
   1   6   5       37.76       95.69      8.24 o 
   2   6   5      106.02      116.17      9.18 o 
   3   6   5      353.99      250.60     13.21 o 
   4   6   5    14867.92    14331.79    135.45 o 
   5   6   5     1200.97     1256.19     26.39 o 
   6   6   5      969.33      885.53     25.06 o 
   7   6   5        5.55       -1.48      8.88 o 
   8   6   5     1512.84     1532.32     39.26 o 
   9   6   5        4.91       -5.99     10.39 o 
  10   6   5     1839.84     1782.84     62.59 o 
  11   6   5        0.38       65.04     27.75 o 
 -12   7   5     1168.85     1259.48     65.90 o 
 -11   7   5      663.34      701.48     49.44 o 
 -10   7   5        2.83        2.10     19.46 o 
  -9   7   5      249.76      324.96     30.50 o 
  -8   7   5     1888.18     1979.54     56.39 o 
  -7   7   5      583.97      525.94     32.04 o 
  -6   7   5      538.89      557.93     23.96 o 
  -5   7   5     3446.61     3336.63     52.15 o 
  -4   7   5     2852.10     2916.60     49.92 o 
  -3   7   5    14913.07    16057.77    145.92 o 
  -2   7   5      834.72      692.81     21.44 o 
  -1   7   5     2511.90     2337.51     37.50 o 
   0   7   5     1469.60     1852.72     32.54 o 
   1   7   5    10172.58    10154.61     87.06 o 
   2   7   5     6210.66     6488.09     63.94 o 
   3   7   5     5927.24     5803.74     72.37 o 
   4   7   5      307.40      392.79     17.39 o 
   5   7   5      431.91      393.98     17.05 o 
   6   7   5     2297.55     2266.36     39.11 o 
   7   7   5      730.47      822.27     26.97 o 
   8   7   5      622.93      649.55     27.76 o 
   9   7   5      369.54      370.71     23.22 o 
  10   7   5      181.07      159.40     21.59 o 
  11   7   5     1540.24     1605.30     52.34 o 
 -12   8   5      104.16      136.72     32.01 o 
 -11   8   5     1919.44     2051.97     74.56 o 
 -10   8   5      648.14      598.18     40.65 o 
  -9   8   5      975.87      909.78     44.17 o 
  -8   8   5      685.75      664.07     37.52 o 
  -7   8   5     3303.55     3334.56     71.44 o 
  -6   8   5      191.45      269.66     20.02 o 
  -5   8   5     8937.20     9195.05    107.42 o 
  -4   8   5      546.02      427.60     21.71 o 
  -3   8   5      813.29      857.31     27.43 o 
  -2   8   5     4541.82     4177.31     54.88 o 
  -1   8   5     9825.60     9872.89    117.39 o 
   0   8   5     3431.46     3770.21     50.21 o 
   1   8   5     1777.24     1793.14     29.40 o 
   2   8   5     1724.17     1512.58     26.49 o 
   3   8   5     5265.64     5075.53     67.64 o 
   4   8   5     2473.11     2753.46     46.34 o 
   5   8   5     4807.89     4809.19     62.78 o 
   6   8   5      418.69      413.87     18.96 o 
   7   8   5       94.95      100.32     14.04 o 
   8   8   5       71.06       62.39     17.95 o 
   9   8   5      921.61      948.06     31.87 o 
  10   8   5     1095.89     1102.86     53.27 o 
  11   8   5       45.70       32.50     20.67 o 
 -12   9   5        1.64      -25.00     25.00 o 
 -11   9   5      945.83      874.89     54.81 o 
 -10   9   5      185.85      182.01     30.24 o 
  -9   9   5     1226.23     1299.01     51.91 o 
  -8   9   5     1216.26     1104.74     45.91 o 
  -7   9   5     6711.63     6683.51    108.82 o 
  -6   9   5       22.75       20.26     12.89 o 
  -5   9   5     1777.88     1671.50     41.78 o 
  -4   9   5        5.40       -1.49      9.74 o 
  -3   9   5     7868.10     7672.55    116.21 o 
  -2   9   5       17.86       22.27      9.26 o 
  -1   9   5     7266.54     7971.34     90.99 o 
   0   9   5     2572.61     2860.22     45.80 o 
   1   9   5    14742.64    14896.33    132.75 o 
   2   9   5      179.86      262.66     14.96 o 
   3   9   5     3033.80     2996.83     49.50 o 
   4   9   5      257.25      251.05     16.60 o 
   5   9   5      929.88      997.83     27.40 o 
   6   9   5       62.92       61.01     11.46 o 
   7   9   5     1394.74     1429.37     49.59 o 
   8   9   5      210.54      194.26     18.38 o 
   9   9   5       12.12        9.47     14.02 o 
  10   9   5      486.31      509.45     46.76 o 
  11   9   5     1058.27     1040.24     51.58 o 
 -11  10   5      741.34      757.84     52.88 o 
 -10  10   5       54.85       24.59     23.32 o 
  -9  10   5     2651.73     2587.39     77.00 o 
  -8  10   5      198.65      199.67     25.53 o 
  -7  10   5     1115.29     1195.56     50.11 o 
  -6  10   5      589.93      637.07     30.78 o 
  -5  10   5     4762.08     4693.79     75.52 o 
  -4  10   5      504.43      591.01     26.25 o 
  -3  10   5      124.91      113.41     13.80 o 
  -2  10   5     1083.98      992.41     29.18 o 
  -1  10   5    10075.52     9575.41    105.61 o 
   0  10   5      130.49       80.76     11.75 o 
   1  10   5      604.92      670.63     22.11 o 
   2  10   5     4447.52     4464.99     58.92 o 
   3  10   5     2524.15     2842.56     54.93 o 
   4  10   5      868.07      775.95     29.03 o 
   5  10   5     2834.28     2884.54     61.20 o 
   6  10   5      736.93      761.73     26.09 o 
   7  10   5       77.31       66.98     14.53 o 
   8  10   5      356.88      287.77     21.70 o 
   9  10   5     2478.74     2649.96     69.48 o 
  10  10   5       24.37       29.09     20.60 o 
  11  10   5       78.79       57.18     24.09 o 
 -11  11   5        4.51      -14.85     25.96 o 
 -10  11   5       70.87       59.20     27.74 o 
  -9  11   5     1444.96     1520.93     69.92 o 
  -8  11   5     1958.40     2062.09     65.80 o 
  -7  11   5     9640.57     9682.00    155.00 o 
  -6  11   5      276.10      347.84     27.13 o 
  -5  11   5        2.40       10.20     12.46 o 
  -4  11   5     1504.37     1545.33     38.23 o 
  -3  11   5      811.99      682.42     27.86 o 
  -2  11   5     2424.19     2393.26     52.37 o 
  -1  11   5      110.09      143.87     14.89 o 
   0  11   5      432.14      406.11     23.13 o 
   1  11   5     8514.71     8873.63    113.62 o 
   2  11   5     3499.75     3488.52     56.30 o 
   3  11   5      506.45      541.08     23.42 o 
   4  11   5       84.65       67.48     12.71 o 
   5  11   5      228.20      293.30     18.53 o 
   6  11   5       50.27       49.74     12.08 o 
   7  11   5     4039.22     4071.53     81.82 o 
   8  11   5      238.92      222.11     20.85 o 
   9  11   5      130.23      154.93     21.43 o 
  10  11   5      293.79      308.95     33.09 o 
  11  11   5      231.36      257.18     35.48 o 
 -11  12   5      115.11      161.24     37.74 o 
 -10  12   5      743.73      794.43     80.36 o 
  -9  12   5      986.48      927.84     58.99 o 
  -8  12   5       17.64        9.34     22.41 o 
  -7  12   5     1362.10     1279.51     53.37 o 
  -6  12   5     2799.54     2923.60     67.11 o 
  -5  12   5     1217.10     1256.53     40.07 o 
  -4  12   5      184.88      172.64     25.75 o 
  -3  12   5       60.14       20.80     11.32 o 
  -2  12   5     3217.99     3041.11     52.91 o 
  -1  12   5     5556.49     5566.21     74.70 o 
   0  12   5     9100.67     9021.33    136.90 o 
   1  12   5     5042.83     5176.87     80.40 o 
   2  12   5     1028.79     1134.33     40.98 o 
   3  12   5      637.83      666.13     28.85 o 
   4  12   5     2671.73     2713.11     51.70 o 
   5  12   5      688.26      697.63     26.34 o 
   6  12   5      500.02      480.46     23.44 o 
   7  12   5      129.88      167.56     21.00 o 
   8  12   5     1165.62     1285.65     36.68 o 
   9  12   5      513.91      627.73     37.39 o 
  10  12   5      673.07      706.63     46.80 o 
 -11  13   5       64.06       74.86     31.42 o 
 -10  13   5      294.23      325.03     42.87 o 
  -9  13   5       45.71       27.34     24.93 o 
  -8  13   5     6100.01     6233.25    145.15 o 
  -7  13   5      335.74      325.42     37.31 o 
  -6  13   5     1817.44     1940.23     78.74 o 
  -5  13   5      729.17      792.30     34.02 o 
  -4  13   5      236.33      210.81     19.04 o 
  -3  13   5       34.71       35.67     12.93 o 
  -2  13   5      293.44      267.60     19.51 o 
  -1  13   5       50.20       72.63     14.88 o 
   0  13   5     2042.95     1876.26     46.92 o 
   1  13   5     1370.92     1374.49     44.13 o 
   2  13   5     8315.32     8274.17    103.77 o 
   3  13   5       11.27       -0.29     11.68 o 
   4  13   5      191.29      233.13     19.39 o 
   5  13   5       24.12       42.23     14.37 o 
   6  13   5     3723.29     3844.89     62.31 o 
   7  13   5     1644.62     1656.36     53.42 o 
   8  13   5     1458.33     1561.65     49.51 o 
   9  13   5        5.78       -5.75     17.61 o 
  10  13   5      325.84      385.14     37.21 o 
 -11  14   5        8.32       -9.12     65.35 o 
 -10  14   5      715.60      827.59     66.32 o 
  -9  14   5      524.23      512.36     48.68 o 
  -8  14   5       66.16       99.07     30.20 o 
  -7  14   5       20.27        3.09     21.10 o 
  -6  14   5     3759.86     3948.75     93.67 o 
  -5  14   5       14.58        9.08     13.60 o 
  -4  14   5     1076.23     1118.48     36.42 o 
  -3  14   5     1453.35     1586.69     40.07 o 
  -2  14   5      784.60      746.69     29.02 o 
  -1  14   5     2007.85     2009.02     54.74 o 
   0  14   5    10932.23    11098.17    157.21 o 
   1  14   5       57.94       31.56     15.60 o 
   2  14   5      614.46      655.28     30.51 o 
   3  14   5      706.99      653.80     30.79 o 
   4  14   5     1877.68     1890.44     48.81 o 
   5  14   5       26.11       61.33     15.89 o 
   6  14   5       39.20       48.37     14.62 o 
   7  14   5        0.10        6.52     13.84 o 
   8  14   5      688.84      735.12     37.31 o 
   9  14   5        7.15        2.52     19.51 o 
  10  14   5      899.08      886.36     51.74 o 
 -10  15   5      216.23      197.74     38.50 o 
  -9  15   5      838.21      997.62     64.51 o 
  -8  15   5      681.73      780.70     56.49 o 
  -7  15   5      959.73      912.86     64.42 o 
  -6  15   5       39.27       81.17     22.56 o 
  -5  15   5      799.27      792.16     39.39 o 
  -4  15   5     5987.03     5803.57     85.23 o 
  -3  15   5      159.36      141.08     17.57 o 
  -2  15   5     4128.69     4076.31     72.55 o 
  -1  15   5      178.42      186.26     21.37 o 
   0  15   5      975.77     1027.10     42.66 o 
   1  15   5     2137.14     2061.88     50.00 o 
   2  15   5     6543.30     6584.79    100.42 o 
   3  15   5     1017.98      969.17     41.26 o 
   4  15   5      965.34      965.23     42.45 o 
   5  15   5     3581.76     3470.30     70.37 o 
   6  15   5     1684.05     1763.34     50.48 o 
   7  15   5      242.69      233.58     24.90 o 
   8  15   5      720.23      717.80     42.49 o 
   9  15   5      440.30      471.17     69.38 o 
  10  15   5      361.49      419.92     78.02 o 
 -10  16   5      563.51      597.03     56.31 o 
  -9  16   5      494.47      386.08     46.47 o 
  -8  16   5       27.56       49.34     26.89 o 
  -7  16   5        7.67       -6.10     21.79 o 
  -6  16   5     2116.13     2067.25     67.55 o 
  -5  16   5     1654.21     1594.47     53.58 o 
  -4  16   5      644.60      675.68     36.35 o 
  -3  16   5      279.81      282.55     22.86 o 
  -2  16   5     1384.05     1369.73     42.34 o 
  -1  16   5      451.67      466.33     30.45 o 
   0  16   5       52.59       70.74     17.81 o 
   1  16   5      322.22      326.18     32.59 o 
   2  16   5      635.44      628.14     36.42 o 
   3  16   5      229.22      223.69     25.49 o 
   4  16   5     4118.88     4222.25     88.55 o 
   5  16   5       16.91       13.52     18.03 o 
   6  16   5      670.26      639.57     39.32 o 
   7  16   5      222.19      247.45     30.73 o 
   8  16   5      607.39      683.99     43.38 o 
   9  16   5      662.35      722.13     69.33 o 
 -10  17   5       85.75       48.02     33.90 o 
  -9  17   5      683.73      734.34     69.68 o 
  -8  17   5       10.04       22.63     26.67 o 
  -7  17   5     1478.64     1470.03     70.98 o 
  -6  17   5      320.96      280.71     33.02 o 
  -5  17   5       29.70        6.91     20.89 o 
  -4  17   5      931.74      864.57     52.99 o 
  -3  17   5     5568.56     5562.68     91.24 o 
  -2  17   5      521.18      520.57     31.04 o 
  -1  17   5      140.67      191.74     26.09 o 
   0  17   5      102.76       82.81     20.10 o 
   1  17   5     1953.59     1920.80     65.79 o 
   2  17   5      111.48      123.38     23.84 o 
   3  17   5     2156.83     2213.09     71.07 o 
   4  17   5      408.62      407.42     33.33 o 
   5  17   5     1169.10     1178.18     66.60 o 
   6  17   5      390.03      366.45     34.12 o 
   7  17   5      357.99      397.94     44.67 o 
   8  17   5        5.55       -3.05     25.80 o 
   9  17   5      124.14      128.68     61.30 o 
  -9  18   5      713.29      644.20     58.57 o 
  -8  18   5      111.22       86.05     30.96 o 
  -7  18   5      860.76      952.20     61.96 o 
  -6  18   5       44.02       14.75     23.28 o 
  -5  18   5     3247.75     3286.22     85.38 o 
  -4  18   5       20.49       21.31     17.75 o 
  -3  18   5      150.43       98.90     18.30 o 
  -2  18   5       43.10       30.92     17.36 o 
  -1  18   5     3204.95     3257.63     80.28 o 
   0  18   5      236.03      309.11     30.63 o 
   1  18   5       64.52       74.67     22.64 o 
   2  18   5        7.13        9.30     18.80 o 
   3  18   5     4436.90     4257.36    103.67 o 
   4  18   5      513.03      526.37     43.22 o 
   5  18   5     2503.84     2675.98     81.76 o 
   6  18   5       78.31       36.22     24.90 o 
   7  18   5        9.88       10.45     25.33 o 
   8  18   5       41.89       39.96     30.52 o 
   9  18   5      487.59      432.33     58.72 o 
  -9  19   5      932.22      884.43     66.93 o 
  -8  19   5      119.97       71.28     36.71 o 
  -7  19   5     1013.86      974.69     63.83 o 
  -6  19   5      100.59       68.81     30.54 o 
  -5  19   5       70.86       92.46     25.21 o 
  -4  19   5      123.54      136.00     20.51 o 
  -3  19   5     5296.57     5475.00     87.82 o 
  -2  19   5      363.78      348.98     30.97 o 
  -1  19   5       44.45       54.19     19.00 o 
   0  19   5        8.77       -0.06     17.16 o 
   1  19   5     2163.80     2051.86     71.97 o 
   2  19   5       32.34        7.69     20.79 o 
   3  19   5     2530.17     2543.79     80.38 o 
   4  19   5       47.09       66.42     25.09 o 
   5  19   5      369.10      315.14     37.36 o 
   6  19   5       37.77       15.63     23.92 o 
   7  19   5      369.82      383.93     47.56 o 
   8  19   5       74.80       55.60     31.59 o 
  -8  20   5      420.06      442.29     50.61 o 
  -7  20   5      124.10       73.90     31.59 o 
  -6  20   5     1029.97     1048.47     64.01 o 
  -5  20   5     2375.42     2367.58     78.62 o 
  -4  20   5       37.24       66.52     19.53 o 
  -3  20   5      255.15      280.73     29.70 o 
  -2  20   5       17.40       27.26     18.19 o 
  -1  20   5     1455.05     1591.68     55.44 o 
   0  20   5      704.43      668.84     69.00 o 
   1  20   5      156.35      170.82     30.28 o 
   2  20   5      241.91      287.38     35.48 o 
   3  20   5      972.64      948.92     55.35 o 
   4  20   5      423.72      336.87     38.26 o 
   5  20   5     1822.84     1719.37     71.51 o 
   6  20   5      439.16      428.77     50.32 o 
   7  20   5       89.32      121.91     42.32 o 
   8  20   5       55.22       60.80     66.62 o 
  -8  21   5      173.16      109.51     35.99 o 
  -7  21   5      288.14      321.03     48.69 o 
  -6  21   5       18.88       18.61     24.92 o 
  -5  21   5       14.69        1.07     18.38 o 
  -4  21   5     1205.80     1412.17     63.25 o 
  -3  21   5     1978.80     1803.08     75.79 o 
  -2  21   5     2455.09     2533.13     82.68 o 
  -1  21   5       33.25       32.86     20.69 o 
   0  21   5       70.23       64.94     25.08 o 
   1  21   5      917.01      850.96     54.63 o 
   2  21   5     1024.54      961.36     68.38 o 
   3  21   5      558.59      542.16     47.00 o 
   4  21   5       61.18       31.38     24.51 o 
   5  21   5      135.56      157.77     32.62 o 
   6  21   5      179.90      180.72     40.42 o 
   7  21   5      435.55      347.51     50.15 o 
  -7  22   5       77.19       47.39     27.87 o 
  -6  22   5     1628.94     1749.36     72.77 o 
  -5  22   5      345.24      220.30     30.93 o 
  -4  22   5      312.23      375.39     39.95 o 
  -3  22   5       48.32       39.34     21.47 o 
  -2  22   5       63.70       16.42     27.45 o 
  -1  22   5     1199.05     1104.83     54.85 o 
   0  22   5     1933.87     2058.85     99.14 o 
   1  22   5       28.03        1.33     22.69 o 
   2  22   5      220.87      234.77     36.08 o 
   3  22   5       91.49      103.64     29.90 o 
   4  22   5     1258.76     1252.93     68.23 o 
   5  22   5        0.28      -14.13     23.92 o 
   6  22   5      644.87      629.15     61.57 o 
   7  22   5       52.93        1.79     36.73 o 
  -7  23   5      100.96      134.05     53.43 o 
  -6  23   5      384.70      447.18     56.60 o 
  -5  23   5      140.67      115.55     45.45 o 
  -4  23   5      979.71     1006.48     59.01 o 
  -3  23   5       62.32       41.89     25.88 o 
  -2  23   5     2029.56     1974.41     66.64 o 
  -1  23   5       54.41       74.43     26.64 o 
   0  23   5      325.80      262.93     60.77 o 
   1  23   5      163.53      130.65     36.83 o 
   2  23   5     1408.61     1449.32     86.21 o 
   3  23   5        1.15      -22.42     22.42 o 
   4  23   5       77.49       52.67     28.47 o 
   5  23   5       24.17       67.94     33.67 o 
   6  23   5     1350.97     1692.01    164.46 o 
  -6  24   5     1088.32     1103.48     73.95 o 
  -5  24   5      214.49      189.24     42.12 o 
  -4  24   5      191.41      156.47     33.92 o 
  -3  24   5       12.76       23.54     23.71 o 
  -2  24   5      376.39      442.49     41.01 o 
  -1  24   5       68.51       68.97     27.82 o 
   0  24   5     2477.83     2599.64    101.21 o 
   1  24   5        5.95       17.80     27.60 o 
   2  24   5       41.57       20.67     26.29 o 
   3  24   5       57.60       24.62     37.59 o 
   4  24   5        3.58        2.44     26.14 o 
   5  24   5      166.64      114.36     37.88 o 
  -5  25   5        0.01      -16.94     28.31 o 
  -4  25   5      194.78       89.94     31.37 o 
  -3  25   5      815.49      717.62     54.80 o 
  -2  25   5      523.78      580.29     51.18 o 
  -1  25   5       28.33       40.51     26.55 o 
   0  25   5      317.48      309.62     43.77 o 
   1  25   5      166.39      194.34     39.65 o 
   2  25   5      723.07      821.93     62.19 o 
   3  25   5      298.37      269.12     48.00 o 
   4  25   5      152.27       94.16     34.16 o 
  -4  26   5        6.30      -25.97     25.97 o 
  -3  26   5       53.53       37.56     32.89 o 
  -2  26   5      170.24      167.66     34.79 o 
  -1  26   5     1718.60     1694.83     75.76 o 
   0  26   5      871.18      954.45     67.17 o 
   1  26   5      311.11      375.46     48.04 o 
   2  26   5       63.71       76.76     39.05 o 
   3  26   5        0.75       33.02     31.33 o 
  -2  27   5      215.66      156.28     39.60 o 
  -1  27   5       12.22       35.15     30.19 o 
   0  27   5       50.98       59.85     33.58 o 
   1  27   5      458.01      471.40     55.46 o 
 -12   0   6      777.01      660.12     66.59 o 
 -10   0   6      300.81      259.12     42.11 o 
  -8   0   6     6466.11     6200.82    149.59 o 
  -6   0   6     2120.72     1923.44     59.30 o 
  -4   0   6     1775.52     1563.30     42.75 o 
  -2   0   6     5318.41     5590.96     85.19 o 
   0   0   6        1.67       19.56     14.06 o 
   2   0   6    11029.15    10537.60    150.49 o 
   4   0   6       61.30       53.35     27.61 o 
   6   0   6     6138.72     5932.29    170.00 o 
   8   0   6     4786.71     4448.87    194.60 o 
  10   0   6        1.49      -11.29     36.35 o 
 -12   1   6       77.43       82.66     27.11 o 
 -11   1   6       53.87       56.16     31.30 o 
 -10   1   6     1672.07     1551.38     57.39 o 
  -9   1   6      293.60      256.70     28.42 o 
  -8   1   6      674.87      694.78     37.70 o 
  -7   1   6      178.18      157.16     18.93 o 
  -6   1   6     1809.94     1754.79     37.66 o 
  -5   1   6      606.07      670.80     24.86 o 
  -4   1   6     1124.59     1228.26     28.11 o 
  -3   1   6       47.56       40.07      8.48 o 
  -2   1   6      114.20      155.94     11.06 o 
  -1   1   6     5637.44     5904.16     60.13 o 
   0   1   6    32258.26    32059.02    276.10 o 
   1   1   6     3767.29     3809.97     52.60 o 
   2   1   6       26.52       10.30      8.12 o 
   3   1   6       47.27       48.36     13.98 o 
   4   1   6      504.52      451.73     23.73 o 
   5   1   6       81.01       67.71     13.60 o 
   6   1   6      883.92      900.87     40.24 o 
   7   1   6      740.70      694.37     37.36 o 
   8   1   6     1905.76     1870.85     43.46 o 
   9   1   6      813.66      706.68     53.10 o 
  10   1   6      697.83      832.24     59.72 o 
  11   1   6       23.61       81.57     49.43 o 
 -12   2   6     1240.14     1275.22     67.63 o 
 -11   2   6      155.02      133.70     27.18 o 
 -10   2   6       26.54       34.28     20.14 o 
  -9   2   6     1323.06     1285.96     50.67 o 
  -8   2   6     2728.25     2740.73     66.77 o 
  -7   2   6     1010.79      893.29     34.96 o 
  -6   2   6      845.23      825.04     27.42 o 
  -5   2   6     1455.64     1516.80     41.88 o 
  -4   2   6     1432.11     1304.32     27.76 o 
  -3   2   6     3781.38     3921.96     49.43 o 
  -2   2   6     4251.87     4213.86     49.93 o 
  -1   2   6       83.76       77.15      9.76 o 
   0   2   6       50.54       62.84      8.45 o 
   1   2   6     3302.44     3628.84     55.38 o 
   2   2   6     4947.79     4667.87     58.80 o 
   3   2   6      360.41      249.94     18.75 o 
   4   2   6       65.08       44.13      9.79 o 
   5   2   6      783.30      717.10     19.15 o 
   6   2   6      839.38      823.87     23.69 o 
   7   2   6     2651.79     2541.28     60.41 o 
   8   2   6     1158.88     1130.73     35.06 o 
   9   2   6     1198.98     1135.85     57.76 o 
  10   2   6      600.87      538.38     40.44 o 
  11   2   6       52.23       34.96     58.26 o 
 -12   3   6      637.40      717.84     49.62 o 
 -11   3   6      847.20      819.58     49.07 o 
 -10   3   6      487.99      511.00     38.54 o 
  -9   3   6     1593.82     1544.35     54.98 o 
  -8   3   6      935.71      885.31     41.26 o 
  -7   3   6      452.31      508.10     29.96 o 
  -6   3   6      497.51      465.10     22.29 o 
  -5   3   6     1333.22     1327.10     29.10 o 
  -4   3   6      431.28      397.69     17.32 o 
  -3   3   6      118.32      138.99     11.74 o 
  -2   3   6       96.49       62.49      8.91 o 
  -1   3   6    10812.20    11187.78    107.32 o 
   0   3   6     2289.88     2136.81     33.97 o 
   1   3   6     2477.99     2153.78     42.56 o 
   2   3   6     2444.07     2393.22     36.18 o 
   3   3   6      104.62      116.70     12.94 o 
   4   3   6     1589.07     1606.11     38.59 o 
   5   3   6     1956.78     1868.09     32.33 o 
   6   3   6     3835.52     3742.91     53.65 o 
   7   3   6       10.75       14.98     11.30 o 
   8   3   6      674.85      633.81     30.85 o 
   9   3   6     1348.07     1273.32     42.77 o 
  10   3   6      531.92      553.83     49.77 o 
 -12   4   6      136.75      174.27     31.75 o 
 -11   4   6     1598.26     1548.24     72.88 o 
 -10   4   6      497.85      452.35     36.97 o 
  -9   4   6     3301.38     3104.24     74.85 o 
  -8   4   6      401.81      428.22     32.41 o 
  -7   4   6     2230.15     2147.88     47.26 o 
  -6   4   6       32.29       25.35     10.78 o 
  -5   4   6       14.83       21.47     10.24 o 
  -4   4   6     1163.00     1295.78     28.25 o 
  -3   4   6    12773.88    12405.48    112.70 o 
  -2   4   6       30.52        6.22      8.05 o 
  -1   4   6     2189.61     2251.95     36.72 o 
   0   4   6      118.02      152.15     10.95 o 
   1   4   6     2117.89     2201.54     35.95 o 
   2   4   6      505.59      458.82     16.84 o 
   3   4   6     4465.12     3975.48     87.04 o 
   4   4   6       13.91       24.91     10.07 o 
   5   4   6      112.06       98.16     11.21 o 
   6   4   6       24.36       49.09     11.05 o 
   7   4   6      344.82      358.84     22.27 o 
   8   4   6      184.02      197.15     15.49 o 
   9   4   6      353.50      316.63     36.93 o 
  10   4   6      118.94      142.99     37.66 o 
  11   4   6     1441.20     1368.40     70.42 o 
 -12   5   6      307.41      239.88     34.73 o 
 -11   5   6     2461.24     2286.13     86.44 o 
 -10   5   6      313.12      331.09     32.90 o 
  -9   5   6     2975.16     3028.38     74.44 o 
  -8   5   6      417.16      450.41     32.91 o 
  -7   5   6     1314.39     1329.50     38.85 o 
  -6   5   6       63.20       59.39     12.39 o 
  -5   5   6    12275.80    12526.56    126.79 o 
  -4   5   6       19.51       19.27      8.56 o 
  -3   5   6      632.70      653.98     31.28 o 
  -2   5   6      373.47      391.55     17.85 o 
  -1   5   6    10692.01    11476.64    113.92 o 
   0   5   6       16.58       11.50      7.05 o 
   1   5   6     4974.99     4948.75     59.58 o 
   2   5   6       55.12      122.35     11.85 o 
   3   5   6     2655.02     2529.35     45.43 o 
   4   5   6      377.94      334.18     18.80 o 
   5   5   6    12104.39    11528.21    111.21 o 
   6   5   6      181.78      181.40     15.58 o 
   7   5   6        2.45       -1.52      9.38 o 
   8   5   6      376.82      347.58     20.76 o 
   9   5   6      940.63      898.55     33.06 o 
  10   5   6       77.86       53.20     26.84 o 
  11   5   6      773.24      870.38     61.81 o 
 -12   6   6      376.11      363.95     39.61 o 
 -11   6   6     1897.96     1907.92     68.15 o 
 -10   6   6        2.64        7.30     19.24 o 
  -9   6   6      408.45      378.58     33.61 o 
  -8   6   6     1251.99     1305.51     52.08 o 
  -7   6   6      120.42      122.99     18.73 o 
  -6   6   6      319.74      298.40     19.85 o 
  -5   6   6      777.11      910.37     40.88 o 
  -4   6   6      266.06      234.02     14.57 o 
  -3   6   6    11192.22    10888.99    109.96 o 
  -2   6   6      930.33     1072.56     27.01 o 
  -1   6   6      665.24      695.84     21.21 o 
   0   6   6      497.91      595.83     18.91 o 
   1   6   6     1612.11     1682.68     31.95 o 
   2   6   6     1611.71     1472.82     31.39 o 
   3   6   6     9345.82     9285.99    105.07 o 
   4   6   6      638.96      611.21     23.39 o 
   5   6   6     1329.39     1326.18     29.26 o 
   6   6   6      376.49      363.25     17.03 o 
   7   6   6       61.57       74.13     16.45 o 
   8   6   6      863.87      793.59     42.98 o 
   9   6   6      425.33      410.07     39.44 o 
  10   6   6      517.03      442.25     82.52 o 
  11   6   6     1031.90      973.23     68.39 o 
 -12   7   6      317.82      318.72     41.55 o 
 -11   7   6      735.41      705.41     47.35 o 
 -10   7   6     1843.67     1860.96     63.72 o 
  -9   7   6      553.66      531.14     37.95 o 
  -8   7   6       21.14       20.46     15.71 o 
  -7   7   6       14.55       -4.24     12.49 o 
  -6   7   6     1967.71     1959.31     42.22 o 
  -5   7   6     5473.07     5635.92     74.11 o 
  -4   7   6     7662.68     8127.55     90.35 o 
  -3   7   6      771.73      680.18     23.47 o 
  -2   7   6       15.40       16.88      8.82 o 
  -1   7   6     4011.18     3818.05     52.67 o 
   0   7   6      605.94      608.07     20.27 o 
   1   7   6     1258.28     1290.84     33.81 o 
   2   7   6       72.50       83.57      9.43 o 
   3   7   6      536.68      574.30     22.51 o 
   4   7   6     4371.37     4074.53     57.21 o 
   5   7   6     2104.18     2138.34     37.83 o 
   6   7   6     2498.95     2396.59     43.22 o 
   7   7   6      282.90      235.74     19.24 o 
   8   7   6      251.08      226.63     19.44 o 
   9   7   6      328.05      419.62     26.93 o 
  10   7   6      376.91      335.25     30.35 o 
  11   7   6      448.22      461.03     55.73 o 
 -11   8   6      117.48      161.68     31.85 o 
 -10   8   6      374.11      370.72     39.55 o 
  -9   8   6     2134.81     2016.07     70.80 o 
  -8   8   6      596.21      651.45     35.37 o 
  -7   8   6      643.91      607.10     32.49 o 
  -6   8   6      334.31      377.55     22.90 o 
  -5   8   6      424.13      391.25     23.60 o 
  -4   8   6     3487.68     3402.03     70.47 o 
  -3   8   6     5109.33     5082.00     65.87 o 
  -2   8   6     7919.80     7832.30     86.99 o 
  -1   8   6       19.69       16.35      8.98 o 
   0   8   6       92.38      101.94     12.04 o 
   1   8   6       71.47       33.57      7.98 o 
   2   8   6     9172.86     8920.86     90.45 o 
   3   8   6     2255.66     2404.83     44.36 o 
   4   8   6      589.32      525.79     22.04 o 
   5   8   6      723.66      741.94     25.76 o 
   6   8   6      736.48      787.13     27.62 o 
   7   8   6       49.09       29.25     15.52 o 
   8   8   6     1205.57     1220.52     38.19 o 
   9   8   6     1270.38     1255.32     44.65 o 
  10   8   6      586.52      542.80     33.31 o 
  11   8   6      100.25       95.62     23.36 o 
 -11   9   6        0.11       21.83     25.61 o 
 -10   9   6     1279.06     1388.94     58.52 o 
  -9   9   6      121.21      124.41     25.37 o 
  -8   9   6      300.37      280.69     26.89 o 
  -7   9   6      301.28      284.90     25.87 o 
  -6   9   6     2849.68     2973.55     72.31 o 
  -5   9   6        9.02       22.39     12.04 o 
  -4   9   6     4156.60     4264.85     94.59 o 
  -3   9   6     1064.21     1177.10     33.78 o 
  -2   9   6      438.80      462.93     20.74 o 
  -1   9   6     1501.60     1326.02     30.49 o 
   0   9   6     3794.82     3525.23     66.73 o 
   1   9   6     1186.47     1247.86     26.44 o 
   2   9   6        5.12       13.05      8.27 o 
   3   9   6      192.23      188.65     16.06 o 
   4   9   6     4730.63     4882.68     69.99 o 
   5   9   6      173.95      193.04     16.73 o 
   6   9   6     2632.69     2558.58     49.76 o 
   7   9   6       36.79       33.55     13.35 o 
   8   9   6     1695.65     1758.50     46.86 o 
   9   9   6       52.21       68.51     27.17 o 
  10   9   6     1542.87     1592.50     76.12 o 
 -11  10   6      161.48      135.69     31.61 o 
 -10  10   6       10.53       11.95     26.22 o 
  -9  10   6     1011.35     1024.89     49.80 o 
  -8  10   6     5911.31     5766.01    162.31 o 
  -7  10   6       68.66       97.13     20.65 o 
  -6  10   6     2039.64     2199.86     49.87 o 
  -5  10   6     2358.41     2264.77     48.90 o 
  -4  10   6     3356.85     3493.40     60.70 o 
  -3  10   6       69.24       64.46     13.10 o 
  -2  10   6     3140.26     2997.03     59.58 o 
  -1  10   6     2791.86     2796.74     49.37 o 
   0  10   6        0.72       22.37     10.69 o 
   1  10   6      273.06      312.20     15.66 o 
   2  10   6     9529.79     9648.05    111.63 o 
   3  10   6      126.28      123.02     17.29 o 
   4  10   6      339.05      342.04     20.60 o 
   5  10   6     1290.37     1356.51     34.30 o 
   6  10   6     2484.83     2486.51     52.36 o 
   7  10   6        0.36        3.49     12.24 o 
   8  10   6     2018.93     2080.55     52.18 o 
   9  10   6      348.73      360.44     28.13 o 
  10  10   6        9.99       48.87     21.93 o 
 -11  11   6      393.66      432.51     48.77 o 
 -10  11   6      320.36      293.21     42.13 o 
  -9  11   6      140.57      161.11     29.82 o 
  -8  11   6      564.33      635.06     40.41 o 
  -7  11   6      196.22      253.31     27.47 o 
  -6  11   6     2804.07     2737.94     56.55 o 
  -5  11   6     3296.99     3409.73     61.93 o 
  -4  11   6       96.05       99.63     15.47 o 
  -3  11   6        5.97        7.39     11.11 o 
  -2  11   6      921.53      870.01     31.18 o 
  -1  11   6     1997.26     1974.55     41.97 o 
   0  11   6    11891.68    11441.18    132.80 o 
   1  11   6        8.99       10.10     10.08 o 
   2  11   6     1390.99     1397.28     44.97 o 
   3  11   6      106.33      144.21     17.54 o 
   4  11   6     1246.41     1390.82     40.66 o 
   5  11   6     1220.27     1212.62     35.79 o 
   6  11   6     1057.29     1016.82     43.67 o 
   7  11   6       10.58       38.00     14.32 o 
   8  11   6      510.95      587.57     33.36 o 
   9  11   6      450.51      477.81     32.36 o 
  10  11   6      209.42      169.24     38.21 o 
 -11  12   6       13.81       22.27     30.77 o 
 -10  12   6      199.11      245.71     39.88 o 
  -9  12   6      253.39      234.99     33.05 o 
  -8  12   6     1855.73     1878.50     61.50 o 
  -7  12   6     8181.27     8503.44    133.69 o 
  -6  12   6      882.15      975.52     39.99 o 
  -5  12   6      101.21      108.36     17.61 o 
  -4  12   6      577.98      645.07     29.28 o 
  -3  12   6      568.69      588.85     27.46 o 
  -2  12   6     1475.92     1292.85     36.45 o 
  -1  12   6      339.29      306.59     20.60 o 
   0  12   6       13.18       19.74     12.49 o 
   1  12   6      969.29      936.06     38.13 o 
   2  12   6     2305.40     2144.23     67.20 o 
   3  12   6     1727.19     1923.38     63.82 o 
   4  12   6       89.80       91.44     16.67 o 
   5  12   6       36.88       46.22     14.05 o 
   6  12   6      682.36      760.35     29.49 o 
   7  12   6     2760.59     2760.41     63.84 o 
   8  12   6      508.81      587.66     33.35 o 
   9  12   6       71.32       37.52     19.02 o 
  10  12   6        5.35       -9.07     22.80 o 
 -10  13   6        0.22       -3.72     25.19 o 
  -9  13   6      859.47      970.94     56.04 o 
  -8  13   6       36.90       14.16     28.06 o 
  -7  13   6       18.04       29.79     19.75 o 
  -6  13   6     1548.15     1585.63     53.36 o 
  -5  13   6     3033.66     3232.79     62.28 o 
  -4  13   6      290.75      292.12     22.75 o 
  -3  13   6       75.49       73.67     14.76 o 
  -2  13   6       93.77       88.45     14.96 o 
  -1  13   6     4777.85     4595.10     69.68 o 
   0  13   6     9602.26     9551.89    129.38 o 
   1  13   6      573.53      631.91     39.37 o 
   2  13   6      146.24      118.13     30.03 o 
   3  13   6      435.23      503.12     31.81 o 
   4  13   6       71.70       79.72     18.38 o 
   5  13   6     1788.94     1733.77     44.29 o 
   6  13   6      151.07      174.04     18.35 o 
   7  13   6        6.46       21.53     14.83 o 
   8  13   6      211.41      191.65     25.80 o 
   9  13   6      506.92      502.91     38.15 o 
  10  13   6      191.65      197.21     37.13 o 
 -10  14   6       75.41       68.37     32.07 o 
  -9  14   6      145.40      197.43     33.40 o 
  -8  14   6      540.59      644.02     46.66 o 
  -7  14   6     4857.36     4766.70    106.65 o 
  -6  14   6      543.09      594.36     35.29 o 
  -5  14   6      204.65      206.77     21.68 o 
  -4  14   6      135.54      141.57     18.56 o 
  -3  14   6     1502.69     1466.42     41.29 o 
  -2  14   6       33.87       46.00     13.55 o 
  -1  14   6      236.55      198.89     20.60 o 
   0  14   6       99.50      123.30     18.79 o 
   1  14   6     2546.57     2400.18     76.35 o 
   2  14   6       40.79       54.34     16.89 o 
   3  14   6     1528.87     1627.18     51.95 o 
   4  14   6       72.06       55.99     23.33 o 
   5  14   6      829.14      851.60     37.04 o 
   6  14   6       49.94       41.76     16.35 o 
   7  14   6     2634.23     2773.69     63.65 o 
   8  14   6        0.94      -14.36     17.02 o 
   9  14   6      353.38      375.53     49.35 o 
 -10  15   6      305.37      341.17     57.61 o 
  -9  15   6     1176.68     1104.76     61.00 o 
  -8  15   6       19.50       29.55     24.03 o 
  -7  15   6     1055.10     1061.09     54.93 o 
  -6  15   6       39.06       31.99     19.26 o 
  -5  15   6     5703.05     5861.20     90.41 o 
  -4  15   6      914.61      945.05     36.84 o 
  -3  15   6      214.26      190.98     20.27 o 
  -2  15   6     1929.15     2000.88     46.78 o 
  -1  15   6     2354.66     2452.73     61.82 o 
   0  15   6      111.55       76.39     19.92 o 
   1  15   6     1977.22     2043.43     85.13 o 
   2  15   6     2850.12     2884.24     78.98 o 
   3  15   6     1359.61     1268.76     48.08 o 
   4  15   6      349.05      356.72     40.59 o 
   5  15   6     1866.23     1909.16     67.77 o 
   6  15   6       39.10       46.04     19.96 o 
   7  15   6       26.00       52.19     19.83 o 
   8  15   6        0.14        9.86     21.04 o 
   9  15   6      669.45      626.13     58.47 o 
 -10  16   6       64.59       71.43     70.93 o 
  -9  16   6      276.71      235.13     53.19 o 
  -8  16   6      422.95      613.25     61.07 o 
  -7  16   6     1259.01     1271.71     60.14 o 
  -6  16   6     1137.76     1108.54     71.11 o 
  -5  16   6       59.11       72.89     18.28 o 
  -4  16   6      217.59      178.81     26.86 o 
  -3  16   6     4044.15     4066.18     71.32 o 
  -2  16   6      635.43      639.55     34.09 o 
  -1  16   6      430.49      446.85     28.64 o 
   0  16   6       31.93       23.11     16.48 o 
   1  16   6      973.71     1001.12     66.69 o 
   2  16   6     1598.00     1524.07     59.62 o 
   3  16   6     2026.71     2091.68     79.73 o 
   4  16   6        9.48      -10.79     16.31 o 
   5  16   6       78.40       86.43     26.67 o 
   6  16   6     1111.13     1182.15    100.56 o 
   7  16   6      416.63      417.55     40.75 o 
   8  16   6      706.68      832.50     53.35 o 
   9  16   6        3.59      -32.93     32.93 o 
  -9  17   6      495.03      593.61     50.46 o 
  -8  17   6        1.01      -16.11     21.94 o 
  -7  17   6       85.75       91.64     27.07 o 
  -6  17   6     1144.99     1120.35     51.52 o 
  -5  17   6      464.77      462.91     33.31 o 
  -4  17   6     1694.75     1776.68     53.97 o 
  -3  17   6      267.94      287.77     24.54 o 
  -2  17   6     1517.70     1436.33     63.27 o 
  -1  17   6      256.04      282.15     39.46 o 
   0  17   6      348.23      335.10     36.20 o 
   1  17   6      232.56      241.05     44.72 o 
   2  17   6      927.52     1099.17     83.07 o 
   3  17   6     1253.30     1177.08     62.08 o 
   4  17   6     2031.80     2130.06     72.61 o 
   5  17   6     1135.22     1128.92     50.99 o 
   6  17   6      109.40      102.13     28.42 o 
   7  17   6      175.66      186.09     33.19 o 
   8  17   6       90.94       90.00     43.06 o 
  -9  18   6      348.80      253.03     53.07 o 
  -8  18   6      927.38      955.10     59.02 o 
  -7  18   6      210.48      197.81     33.60 o 
  -6  18   6      355.50      436.96     37.54 o 
  -5  18   6       33.88       -3.34     18.52 o 
  -4  18   6     2442.15     2452.68     74.78 o 
  -3  18   6     1425.85     1351.87     44.63 o 
  -2  18   6     4402.44     4345.16     82.12 o 
  -1  18   6       19.94       11.52     17.08 o 
   0  18   6        2.21        2.51     19.16 o 
   1  18   6      397.17      395.08     39.07 o 
   2  18   6     2585.76     2502.22    107.42 o 
   3  18   6      311.52      345.78     36.93 o 
   4  18   6     1393.07     1588.42     65.77 o 
   5  18   6       26.39      -23.13     24.38 o 
   6  18   6      346.76      368.59     45.55 o 
   7  18   6       24.61       25.57     30.27 o 
   8  18   6      450.60      589.65     66.62 o 
  -8  19   6      105.79       86.31     30.28 o 
  -7  19   6       12.77      -22.76     22.76 o 
  -6  19   6     1283.68     1251.94     68.72 o 
  -5  19   6        6.98       46.05     22.30 o 
  -4  19   6     3334.34     3569.08     77.34 o 
  -3  19   6       61.95       16.08     23.48 o 
  -2  19   6       42.20       47.26     19.76 o 
  -1  19   6      114.91       91.39     21.20 o 
   0  19   6      528.53      486.40     61.00 o 
   1  19   6       23.44       41.17     31.37 o 
   2  19   6       57.76       83.69     24.80 o 
   3  19   6      111.43      127.96     29.36 o 
   4  19   6     4044.17     4271.03    109.47 o 
   5  19   6       36.27       25.65     28.94 o 
   6  19   6      980.31     1001.83     87.48 o 
   7  19   6        3.14        9.17     33.31 o 
  -8  20   6      649.46      657.23     59.42 o 
  -7  20   6      503.77      405.72     44.16 o 
  -6  20   6       81.94      106.75     29.26 o 
  -5  20   6      846.88      859.18     48.75 o 
  -4  20   6      292.97      312.18     28.85 o 
  -3  20   6      254.38      281.06     31.06 o 
  -2  20   6     2659.57     2740.16     72.88 o 
  -1  20   6      730.80      726.46     47.32 o 
   0  20   6      133.07      135.36     38.68 o 
   1  20   6      777.54      748.43     61.64 o 
   2  20   6     2545.55     2689.68     87.07 o 
   3  20   6      475.11      459.92     43.89 o 
   4  20   6      600.71      722.59     53.64 o 
   5  20   6       91.83       96.69     34.44 o 
   6  20   6      457.91      503.94     54.47 o 
   7  20   6      170.81      179.04     49.40 o 
  -7  21   6      251.36      300.42     41.28 o 
  -6  21   6      608.75      552.71     44.22 o 
  -5  21   6     1302.16     1396.23     55.36 o 
  -4  21   6      369.27      431.19     48.76 o 
  -3  21   6      389.55      411.96     36.91 o 
  -2  21   6      506.03      529.85     40.06 o 
  -1  21   6      324.42      336.67     36.37 o 
   0  21   6     1209.47     1222.25     65.35 o 
   1  21   6      159.99      175.20     32.76 o 
   2  21   6       47.82       41.00     27.17 o 
   3  21   6     1241.35     1196.08     64.01 o 
   4  21   6      669.15      823.49     65.67 o 
   5  21   6     1124.09     1249.33     91.23 o 
   6  21   6      181.71      158.39     53.45 o 
  -7  22   6     1821.35     1967.85     74.32 o 
  -6  22   6      140.62      169.44     31.68 o 
  -5  22   6      102.16      116.90     32.49 o 
  -4  22   6       69.80       58.24     26.37 o 
  -3  22   6     1571.61     1557.06     61.67 o 
  -2  22   6      310.65      267.22     42.29 o 
  -1  22   6     1305.14     1473.62     65.55 o 
   0  22   6        1.02        0.85     24.47 o 
   1  22   6     1464.47     1386.34     69.98 o 
   2  22   6      101.90      100.05     29.84 o 
   3  22   6      642.67      634.60     52.82 o 
   4  22   6        2.78        8.18     27.45 o 
   5  22   6       56.48       62.64     33.11 o 
   6  22   6      247.41      224.86     76.50 o 
  -6  23   6      245.98      312.40     43.02 o 
  -5  23   6     1379.94     1607.33     73.83 o 
  -4  23   6        0.95        3.33     24.08 o 
  -3  23   6        3.63       12.65     22.69 o 
  -2  23   6      148.21      171.27     32.41 o 
  -1  23   6     2716.49     2861.63    122.12 o 
   0  23   6      288.62      288.02     66.25 o 
   1  23   6      827.32     1018.03     64.11 o 
   2  23   6      133.91      131.68     44.09 o 
   3  23   6       41.70       79.05     33.64 o 
   4  23   6       74.54       32.30     32.20 o 
   5  23   6      604.19      594.90     63.10 o 
  -5  24   6        7.57       21.58     31.76 o 
  -4  24   6       55.98       30.63     27.73 o 
  -3  24   6      668.27      588.65     46.82 o 
  -2  24   6       13.05       24.40     26.16 o 
  -1  24   6      310.36      382.58     41.82 o 
   0  24   6       63.07       97.09     34.64 o 
   1  24   6     1285.40     1225.53     71.22 o 
   2  24   6       25.96       22.68     29.12 o 
   3  24   6      226.07      249.09     47.54 o 
   4  24   6       14.80       18.40     33.05 o 
  -4  25   6      369.46      331.04     43.66 o 
  -3  25   6        9.52       26.32     28.72 o 
  -2  25   6      404.72      431.68     46.25 o 
  -1  25   6     1660.88     1605.60     72.87 o 
   0  25   6      909.91      954.77     68.21 o 
   1  25   6      364.42      439.18     54.97 o 
   2  25   6      387.19      366.30     54.22 o 
   3  25   6       32.22       61.44     35.78 o 
  -2  26   6      537.46      476.63     48.47 o 
  -1  26   6      133.19      228.31     39.10 o 
   0  26   6       23.50       37.19     33.39 o 
   1  26   6      374.16      355.57     48.85 o 
 -11   0   7       10.66       -2.68     29.90 o 
  -9   0   7     2807.05     2686.29    100.12 o 
  -7   0   7      750.60      682.58     55.65 o 
  -5   0   7     2851.25     2727.66     62.88 o 
  -3   0   7      724.93      868.92     34.75 o 
  -1   0   7    13213.55    13596.13    166.92 o 
   1   0   7    15168.20    14568.63    204.43 o 
   3   0   7     1371.67     1280.37     65.37 o 
   5   0   7       83.56       74.32     29.89 o 
   7   0   7      234.16      179.57     46.88 o 
   9   0   7     2022.23     1886.17    117.23 o 
  11   0   7      235.18      262.94     92.71 o 
 -12   1   7       15.41       -9.69     24.69 o 
 -11   1   7      540.95      525.39     42.39 o 
 -10   1   7        0.84       -1.83     19.04 o 
  -9   1   7      170.85      137.53     24.72 o 
  -8   1   7     1135.32     1087.74     50.75 o 
  -7   1   7    11241.90    10911.14    129.90 o 
  -6   1   7     1805.00     1719.14     42.75 o 
  -5   1   7        0.18        3.95      9.49 o 
  -4   1   7       27.01       22.18      9.89 o 
  -3   1   7     2517.38     2401.73     46.97 o 
  -2   1   7     1144.93     1204.65     38.67 o 
  -1   1   7     4598.60     4421.27     58.02 o 
   0   1   7      283.40      322.47     18.59 o 
   1   1   7     6128.85     6090.99     76.05 o 
   2   1   7     2352.75     2376.42     58.42 o 
   3   1   7     1167.21     1037.70     41.67 o 
   4   1   7        9.72       22.28     14.01 o 
   5   1   7       39.82       12.81     18.22 o 
   6   1   7     1639.73     1583.36     44.32 o 
   7   1   7     4875.05     4986.08    121.72 o 
   8   1   7     1474.02     1357.50     86.07 o 
   9   1   7      524.30      548.50     52.49 o 
  10   1   7      256.07      268.99     43.79 o 
  11   1   7      336.07      278.13     53.90 o 
 -12   2   7      449.81      370.84     51.42 o 
 -11   2   7      853.54      986.63     68.88 o 
 -10   2   7     1375.80     1190.26     53.71 o 
  -9   2   7     2979.12     2795.69     72.31 o 
  -8   2   7      271.31      274.78     28.12 o 
  -7   2   7      288.69      242.63     22.35 o 
  -6   2   7      272.20      320.91     20.67 o 
  -5   2   7     5734.39     5849.77     70.29 o 
  -4   2   7     1101.01     1030.72     39.62 o 
  -3   2   7     1311.84     1482.69     29.96 o 
  -2   2   7      877.86      768.03     21.21 o 
  -1   2   7     4799.26     5078.40     78.07 o 
   0   2   7     9714.40     9821.61    107.73 o 
   1   2   7     4981.23     4830.92     84.11 o 
   2   2   7     5100.15     4899.11     80.21 o 
   3   2   7       68.52       53.83     16.53 o 
   4   2   7      583.53      720.85     37.44 o 
   5   2   7     5126.54     5282.88    100.02 o 
   6   2   7      107.87       89.14     16.57 o 
   7   2   7     2316.84     2222.02     59.69 o 
   8   2   7       64.73       86.53     19.30 o 
   9   2   7     2030.81     1870.63     57.24 o 
  10   2   7      307.26      261.83     25.70 o 
  11   2   7      692.11      624.58     70.24 o 
 -11   3   7      425.95      369.06     37.18 o 
 -10   3   7       12.15        4.87     21.58 o 
  -9   3   7       23.55       14.27     19.55 o 
  -8   3   7     2319.10     2368.25     63.75 o 
  -7   3   7     2608.14     2452.68     65.01 o 
  -6   3   7     5784.77     5373.65     84.79 o 
  -5   3   7     1198.26     1173.90     32.46 o 
  -4   3   7      348.21      290.44     17.79 o 
  -3   3   7      842.99      878.69     29.04 o 
  -2   3   7     8884.05     8974.83     95.33 o 
  -1   3   7     3551.83     3508.43     49.53 o 
   0   3   7      224.50      260.88     14.11 o 
   1   3   7     1253.86     1192.81     30.46 o 
   2   3   7     1179.86     1111.96     35.95 o 
   3   3   7     1672.04     1643.44     48.58 o 
   4   3   7     1352.14     1106.28     37.29 o 
   5   3   7     1375.52     1378.72     34.26 o 
   6   3   7     1155.29     1190.70     51.44 o 
   7   3   7        3.74       27.27     15.79 o 
   8   3   7     2211.06     2000.49     59.31 o 
   9   3   7       52.27       51.45     26.12 o 
  10   3   7       50.03       50.98     20.60 o 
  11   3   7       96.46      171.45     59.06 o 
 -11   4   7      140.13      111.06     30.32 o 
 -10   4   7     4467.69     4162.30     94.01 o 
  -9   4   7        1.62      -10.00     17.92 o 
  -8   4   7      400.97      389.84     32.71 o 
  -7   4   7        9.57       11.56     21.53 o 
  -6   4   7      695.82      707.26     27.87 o 
  -5   4   7     1481.27     1480.04     36.30 o 
  -4   4   7     9771.01     9693.39     98.06 o 
  -3   4   7      230.93      186.26     13.82 o 
  -2   4   7      260.49      220.18     15.46 o 
  -1   4   7      969.11      865.29     24.58 o 
   0   4   7     4107.65     4146.76     77.78 o 
   1   4   7        2.09       -8.74      8.74 o 
   2   4   7      539.67      538.48     27.00 o 
   3   4   7       32.99       36.35     11.88 o 
   4   4   7     9033.25     8799.38    111.70 o 
   5   4   7       11.65       16.68     10.68 o 
   6   4   7     3500.91     3444.40     54.17 o 
   7   4   7       42.56       32.85     16.24 o 
   8   4   7      509.82      530.65     35.99 o 
   9   4   7       91.13       71.60     21.12 o 
  10   4   7     2730.43     2698.98    115.88 o 
 -11   5   7        0.13      -21.61     21.61 o 
 -10   5   7      821.54      909.83     66.61 o 
  -9   5   7      135.22      116.02     24.02 o 
  -8   5   7     1318.60     1359.01     51.92 o 
  -7   5   7       65.48       59.80     15.92 o 
  -6   5   7     2976.07     2917.36     52.85 o 
  -5   5   7      158.37      146.70     16.16 o 
  -4   5   7      875.89      860.68     29.41 o 
  -3   5   7      107.77      110.91     13.17 o 
  -2   5   7     9385.15     9288.17     99.06 o 
  -1   5   7      159.70      131.02     12.77 o 
   0   5   7      196.19      224.95     14.66 o 
   1   5   7      384.43      373.53     22.12 o 
   2   5   7     9913.38     9698.86    115.84 o 
   3   5   7       94.59       51.81     11.56 o 
   4   5   7     3985.91     3831.82     65.02 o 
   5   5   7       10.55        9.82     10.45 o 
   6   5   7      789.76      785.49     32.57 o 
   7   5   7      497.57      506.69     27.49 o 
   8   5   7     1748.97     1771.70     64.30 o 
   9   5   7       17.81       23.93     14.30 o 
  10   5   7       28.95       29.07     22.62 o 
 -11   6   7       15.92        9.98     23.28 o 
 -10   6   7     1651.45     1753.85     64.10 o 
  -9   6   7      499.18      547.57     39.13 o 
  -8   6   7      189.51      187.40     28.35 o 
  -7   6   7     1019.88      988.48     36.59 o 
  -6   6   7      116.61      118.25     16.42 o 
  -5   6   7      679.85      646.37     26.72 o 
  -4   6   7    11432.53    11538.25    119.62 o 
  -3   6   7      831.36      956.34     28.20 o 
  -2   6   7      609.27      713.16     29.50 o 
  -1   6   7      268.80      307.28     17.48 o 
   0   6   7     2276.39     2179.78     36.71 o 
   1   6   7      252.67      280.86     18.99 o 
   2   6   7      501.38      498.22     33.53 o 
   3   6   7      677.66      755.42     27.34 o 
   4   6   7     5424.58     5448.09     82.04 o 
   5   6   7     1058.76      946.26     30.53 o 
   6   6   7      781.35      773.69     27.92 o 
   7   6   7        2.30        1.59     11.44 o 
   8   6   7      192.33      170.35     20.86 o 
   9   6   7      245.81      215.79     22.16 o 
  10   6   7     2074.77     2243.90     95.21 o 
 -11   7   7     1726.19     1734.97     67.91 o 
 -10   7   7      270.07      287.93     38.74 o 
  -9   7   7       12.66        1.99     19.12 o 
  -8   7   7      470.00      499.62     54.69 o 
  -7   7   7     1398.61     1495.37     56.18 o 
  -6   7   7      618.60      619.86     30.18 o 
  -5   7   7      413.01      420.45     25.28 o 
  -4   7   7     1866.72     2033.95     45.21 o 
  -3   7   7     4219.57     4306.34     61.41 o 
  -2   7   7     6645.88     6395.71     85.88 o 
  -1   7   7     3753.86     3929.87     56.21 o 
   0   7   7       81.83       96.40     12.25 o 
   1   7   7     1778.82     1774.22     37.70 o 
   2   7   7     2750.46     2726.51     51.46 o 
   3   7   7     5724.21     5342.82     75.79 o 
   4   7   7     1430.70     1566.24     41.23 o 
   5   7   7       43.94       57.27     13.41 o 
   6   7   7      808.58      871.99     29.13 o 
   7   7   7      140.77      173.84     23.52 o 
   8   7   7      340.75      358.44     31.19 o 
   9   7   7       43.62       35.19     16.07 o 
  10   7   7       30.02       40.85     18.80 o 
 -11   8   7      282.69      360.03     38.43 o 
 -10   8   7      536.55      567.02     49.92 o 
  -9   8   7     2528.44     2520.41     72.69 o 
  -8   8   7       37.31       -6.91     16.89 o 
  -7   8   7       40.73       36.39     15.21 o 
  -6   8   7       58.22       59.17     15.49 o 
  -5   8   7     6129.08     6110.31    102.76 o 
  -4   8   7     1695.02     1849.90     43.84 o 
  -3   8   7     3348.67     3527.46     55.15 o 
  -2   8   7     2604.71     2709.95     46.61 o 
  -1   8   7     1666.32     1765.33     36.63 o 
   0   8   7     1028.47      925.37     30.52 o 
   1   8   7     2375.78     2270.46     44.21 o 
   2   8   7     3558.03     3403.61     58.21 o 
   3   8   7      323.47      343.51     21.08 o 
   4   8   7      780.94      880.65     36.13 o 
   5   8   7     4789.31     4636.79     77.11 o 
   6   8   7       10.38       35.26     12.53 o 
   7   8   7      426.08      438.75     27.56 o 
   8   8   7        0.76       -2.89     13.79 o 
   9   8   7      835.95      762.21     50.94 o 
  10   8   7      396.21      372.53     30.86 o 
 -11   9   7      973.02     1062.98     62.91 o 
 -10   9   7      357.37      258.89     41.84 o 
  -9   9   7        4.44       19.85     20.66 o 
  -8   9   7      672.88      680.00     38.06 o 
  -7   9   7     3689.39     3560.31     73.34 o 
  -6   9   7      105.82      107.10     17.74 o 
  -5   9   7      295.56      315.23     23.97 o 
  -4   9   7       94.96       86.23     15.44 o 
  -3   9   7     4873.82     5236.65     70.91 o 
  -2   9   7      277.41      310.65     26.42 o 
  -1   9   7     3494.63     3453.40     53.66 o 
   0   9   7      772.25      770.63     25.81 o 
   1   9   7     3034.51     2759.49     53.93 o 
   2   9   7      254.13      268.30     21.53 o 
   3   9   7     3704.25     3649.53     67.28 o 
   4   9   7        1.57       -2.96     13.14 o 
   5   9   7        0.41       35.75     13.50 o 
   6   9   7      794.56      839.04     45.00 o 
   7   9   7     1520.00     1672.29     42.86 o 
   8   9   7        1.98      -12.59     14.16 o 
   9   9   7      381.14      357.52     30.15 o 
  10   9   7      134.86       86.25     23.72 o 
 -11  10   7      792.59      884.46     66.51 o 
 -10  10   7       45.65       37.71     27.72 o 
  -9  10   7      984.95      934.37     54.61 o 
  -8  10   7      288.44      302.97     31.47 o 
  -7  10   7      166.73      119.26     22.27 o 
  -6  10   7      525.53      571.94     30.85 o 
  -5  10   7     4506.68     4635.97     82.60 o 
  -4  10   7      901.57      947.43     34.56 o 
  -3  10   7      242.93      238.79     20.32 o 
  -2  10   7      799.84      813.50     28.17 o 
  -1  10   7     4775.58     4849.60     66.84 o 
   0  10   7       21.92       49.43     11.47 o 
   1  10   7     4448.60     4138.49     67.56 o 
   2  10   7     1837.21     1944.21     83.36 o 
   3  10   7        1.12       14.26     13.08 o 
   4  10   7       59.50       60.96     16.73 o 
   5  10   7     3374.22     3350.58     94.80 o 
   6  10   7      827.06      811.05     32.16 o 
   7  10   7      329.80      341.53     23.99 o 
   8  10   7      333.47      323.37     27.15 o 
   9  10   7     1305.88     1430.93     52.47 o 
  10  10   7        0.25       10.69     19.06 o 
 -10  11   7      617.57      579.00     53.93 o 
  -9  11   7      601.79      677.05     49.19 o 
  -8  11   7      261.43      300.30     32.97 o 
  -7  11   7     5793.28     5703.63    148.82 o 
  -6  11   7      712.03      810.57     35.73 o 
  -5  11   7      154.12      137.40     23.92 o 
  -4  11   7       78.99       74.48     15.65 o 
  -3  11   7      398.37      464.29     26.32 o 
  -2  11   7       12.99        9.51     12.01 o 
  -1  11   7      823.58      753.56     40.14 o 
   0  11   7     2187.63     2108.06     44.31 o 
   1  11   7     1670.85     1648.18     58.83 o 
   2  11   7     2913.57     2831.22     88.69 o 
   3  11   7      609.41      701.48     39.88 o 
   4  11   7       95.29      141.97     21.27 o 
   5  11   7      120.27      131.22     17.88 o 
   6  11   7      556.91      517.49     28.20 o 
   7  11   7     2792.88     2904.36     65.07 o 
   8  11   7      631.14      605.38     33.87 o 
   9  11   7      795.61      935.62     49.48 o 
 -10  12   7     1111.58     1187.79     72.96 o 
  -9  12   7      968.53      883.67     65.30 o 
  -8  12   7      748.96      751.41     45.27 o 
  -7  12   7      546.14      628.80     40.85 o 
  -6  12   7     1538.96     1682.21     51.29 o 
  -5  12   7      803.30      808.05     35.08 o 
  -4  12   7     2758.95     2848.67     57.84 o 
  -3  12   7        0.44        2.23     12.30 o 
  -2  12   7        5.67        9.40     12.48 o 
  -1  12   7     1124.53     1148.45     35.63 o 
   0  12   7     5050.36     4847.48     89.50 o 
   1  12   7      645.01      667.72     35.85 o 
   2  12   7      580.98      540.83     45.57 o 
   3  12   7      395.13      341.16     33.27 o 
   4  12   7     1451.88     1397.30     49.24 o 
   5  12   7      660.85      729.04     32.15 o 
   6  12   7     1700.84     1795.92     47.12 o 
   7  12   7      255.39      347.00     25.87 o 
   8  12   7      371.87      426.78     44.40 o 
   9  12   7      602.39      620.54     38.07 o 
 -10  13   7       38.36       25.12     30.81 o 
  -9  13   7        0.04       -0.60     26.57 o 
  -8  13   7     2275.06     2613.14     80.89 o 
  -7  13   7     1631.89     1644.75     59.35 o 
  -6  13   7     3282.17     3468.01     74.04 o 
  -5  13   7       86.27       73.73     17.25 o 
  -4  13   7      825.27      840.99     42.20 o 
  -3  13   7      478.77      480.32     27.74 o 
  -2  13   7     4990.51     4959.22     77.31 o 
  -1  13   7      233.09      254.16     21.18 o 
   0  13   7     2960.75     2781.59     57.45 o 
   1  13   7      389.06      401.52     35.05 o 
   2  13   7     4671.24     4224.48    242.11 o 
   3  13   7        2.98      -10.91     17.12 o 
   4  13   7     1310.90     1307.41     63.56 o 
   5  13   7      115.39      122.74     20.91 o 
   6  13   7     1511.16     1520.75     45.08 o 
   7  13   7      876.98      993.71     38.37 o 
   8  13   7     1463.56     1560.41     56.00 o 
   9  13   7        2.64      -12.94     24.71 o 
 -10  14   7      542.22      484.11     75.98 o 
  -9  14   7      228.65      263.72     37.10 o 
  -8  14   7      595.95      639.20     65.79 o 
  -7  14   7      314.59      313.51     32.22 o 
  -6  14   7      511.74      487.40     33.95 o 
  -5  14   7      233.55      215.19     22.82 o 
  -4  14   7     2343.38     2385.31     54.91 o 
  -3  14   7      359.40      389.19     26.70 o 
  -2  14   7      844.93      875.53     34.37 o 
  -1  14   7       69.59       90.07     17.73 o 
   0  14   7     4792.69     4830.21     87.49 o 
   1  14   7       15.48        6.57     26.04 o 
   2  14   7      928.99      973.05     59.98 o 
   3  14   7      226.69      244.22     31.00 o 
   4  14   7      994.70     1043.06     53.24 o 
   5  14   7      355.07      331.60     31.87 o 
   6  14   7      843.51      854.57     62.05 o 
   7  14   7       59.34       58.13     22.50 o 
   8  14   7      389.92      359.47     34.07 o 
   9  14   7       30.13       -3.71     21.56 o 
  -9  15   7      322.10      378.51     68.24 o 
  -8  15   7      392.38      439.05     43.45 o 
  -7  15   7      524.57      509.51     46.98 o 
  -6  15   7     3116.14     3222.35     73.15 o 
  -5  15   7     1513.15     1669.12     54.16 o 
  -4  15   7      434.70      340.46     26.49 o 
  -3  15   7     1558.06     1664.25     51.61 o 
  -2  15   7     3761.56     3759.15     68.08 o 
  -1  15   7      131.71      112.13     20.81 o 
   0  15   7       96.13      116.59     21.54 o 
   1  15   7       14.92       21.70     22.79 o 
   2  15   7     1553.29     1645.22     64.32 o 
   3  15   7      746.83      732.24     73.03 o 
   4  15   7     1084.17     1118.13     56.07 o 
   5  15   7      598.50      601.26     45.55 o 
   6  15   7      920.92      929.92     54.45 o 
   7  15   7      407.69      446.35     36.49 o 
   8  15   7      629.52      766.63     97.47 o 
  -9  16   7      257.71      337.60     66.93 o 
  -8  16   7        4.75       15.11     25.24 o 
  -7  16   7       54.41       50.88     24.63 o 
  -6  16   7     1427.36     1543.64     59.11 o 
  -5  16   7      275.91      340.84     28.01 o 
  -4  16   7     3428.46     3335.83     67.48 o 
  -3  16   7        4.94        2.59     14.95 o 
  -2  16   7       51.08       59.47     16.66 o 
  -1  16   7     2417.81     2512.04     59.36 o 
   0  16   7     1350.57     1460.88     63.63 o 
   1  16   7     1533.17     1459.55     74.25 o 
   2  16   7      663.89      620.75     51.95 o 
   3  16   7       74.83       90.15     25.10 o 
   4  16   7     1363.05     1321.10     87.80 o 
   5  16   7     1058.90     1098.31     57.78 o 
   6  16   7     1137.88     1178.75     60.91 o 
   7  16   7      190.68      126.78     31.88 o 
   8  16   7       23.41       32.42     40.87 o 
  -9  17   7       46.27       44.08     29.65 o 
  -8  17   7        9.12       10.25     24.60 o 
  -7  17   7      751.05      766.27     52.80 o 
  -6  17   7       46.41       24.85     21.96 o 
  -5  17   7      509.92      510.00     35.43 o 
  -4  17   7      734.83      775.73     37.30 o 
  -3  17   7     1516.51     1748.59     50.23 o 
  -2  17   7     1697.50     1625.69     51.70 o 
  -1  17   7      127.15      179.66     22.81 o 
   0  17   7       70.67       66.62     24.67 o 
   1  17   7        9.03       -7.85     22.41 o 
   2  17   7      449.32      348.55     43.78 o 
   3  17   7     3011.21     2909.91    102.53 o 
   4  17   7      999.46     1018.47     69.18 o 
   5  17   7      200.25      160.10     32.26 o 
   6  17   7        1.62      -19.38     24.31 o 
   7  17   7      743.73      830.08     93.08 o 
   8  17   7       12.70        9.59     29.63 o 
  -8  18   7        0.06       -9.20     25.30 o 
  -7  18   7      434.30      473.94     44.93 o 
  -6  18   7       10.35       15.31     20.89 o 
  -5  18   7     3132.29     3055.16     79.40 o 
  -4  18   7      332.66      276.29     26.63 o 
  -3  18   7     2035.84     2100.17     64.97 o 
  -2  18   7      206.13      222.96     25.70 o 
  -1  18   7      229.76      261.93     33.59 o 
   0  18   7      512.19      507.31     39.60 o 
   1  18   7      768.75      729.72    120.29 o 
   2  18   7      115.24       50.53     28.66 o 
   3  18   7      878.20      818.45     62.85 o 
   4  18   7      537.69      560.05     54.89 o 
   5  18   7     3754.14     3738.45    270.54 o 
   6  18   7      104.92       16.54     29.33 o 
   7  18   7       83.96      105.85     42.61 o 
  -8  19   7      181.63      110.82     33.29 o 
  -7  19   7      511.34      470.25     46.09 o 
  -6  19   7       28.78       33.88     22.98 o 
  -5  19   7        0.26       -0.39     20.04 o 
  -4  19   7       99.38      120.71     24.59 o 
  -3  19   7     3793.04     3979.14     91.18 o 
  -2  19   7       15.53       28.62     18.93 o 
  -1  19   7      739.82      741.05     47.68 o 
   0  19   7      211.13      216.30     30.67 o 
   1  19   7      155.43      156.33     36.56 o 
   2  19   7       88.65       53.64     29.43 o 
   3  19   7     3455.66     3453.96    218.36 o 
   4  19   7       74.19       50.32     30.38 o 
   5  19   7      169.72      153.09     37.96 o 
   6  19   7       13.60       69.99     33.18 o 
   7  19   7      591.70      617.46     72.17 o 
  -7  20   7      519.35      503.44     48.07 o 
  -6  20   7      250.45      268.96     38.45 o 
  -5  20   7     1655.67     1744.33     65.95 o 
  -4  20   7      383.61      413.80     35.16 o 
  -3  20   7      680.11      730.21     42.54 o 
  -2  20   7      117.56      133.58     26.08 o 
  -1  20   7      487.87      470.56     41.65 o 
   0  20   7      127.97      141.89     32.26 o 
   1  20   7      171.38      222.09     43.66 o 
   2  20   7      382.14      464.79     54.27 o 
   3  20   7      428.86      361.65     49.39 o 
   4  20   7      432.60      435.72     54.22 o 
   5  20   7      586.26      677.21     63.37 o 
   6  20   7      542.65      582.34     69.67 o 
  -7  21   7      551.05      559.32    116.52 o 
  -6  21   7      356.18      430.33     44.92 o 
  -5  21   7       46.10       67.43     26.62 o 
  -4  21   7      568.04      664.23     45.74 o 
  -3  21   7      566.92      563.14     43.40 o 
  -2  21   7      785.79      842.29     53.57 o 
  -1  21   7      474.47      437.99     41.97 o 
   0  21   7        3.68        0.18     23.98 o 
   1  21   7      317.88      314.49     51.92 o 
   2  21   7     2267.33     2311.09    101.59 o 
   3  21   7      402.12      424.23     53.12 o 
   4  21   7      531.65      499.36     58.12 o 
   5  21   7        0.10       -6.42     31.38 o 
   6  21   7      108.41      119.99     50.33 o 
  -6  22   7      828.22     1006.73     64.01 o 
  -5  22   7       21.69       22.66     25.17 o 
  -4  22   7      622.25      646.69     53.88 o 
  -3  22   7      186.15      203.13     31.21 o 
  -2  22   7       80.51       43.00     26.37 o 
  -1  22   7     1104.56     1023.62     63.66 o 
   0  22   7     2076.99     2197.63     89.26 o 
   1  22   7      693.06      784.94     70.62 o 
   2  22   7       27.90        0.22     31.08 o 
   3  22   7       30.14       22.24     31.43 o 
   4  22   7      352.92      403.91     79.44 o 
   5  22   7       33.20       57.62     37.12 o 
  -5  23   7        8.52       -7.42     25.67 o 
  -4  23   7       80.87      115.03     33.80 o 
  -3  23   7       41.26       26.86     27.19 o 
  -2  23   7     1054.90     1145.21     64.10 o 
  -1  23   7      102.60       76.90     28.06 o 
   0  23   7      464.05      522.51     77.51 o 
   1  23   7       13.78        1.67     52.58 o 
   2  23   7     1603.14     1425.24     88.24 o 
   3  23   7       99.95       34.04     33.99 o 
   4  23   7       42.77       18.07     41.00 o 
  -4  24   7       16.10        8.91     28.36 o 
  -3  24   7      168.23      134.38     33.46 o 
  -2  24   7      306.62      287.81     39.75 o 
  -1  24   7      236.15      262.15     43.48 o 
   0  24   7     3428.27     3220.64    126.82 o 
   1  24   7      103.35       65.47     39.12 o 
   2  24   7       84.42       65.64     38.10 o 
   3  24   7       16.10       23.26     35.47 o 
  -2  25   7      418.56      412.43     61.41 o 
  -1  25   7      224.11      210.96     52.87 o 
   0  25   7       68.81       70.94     34.87 o 
   1  25   7        0.13       -9.06     33.41 o 
 -10   0   8        9.98       20.90     30.27 o 
  -8   0   8     5098.45     5046.29    140.85 o 
  -6   0   8     9556.94     9763.01    171.05 o 
  -4   0   8      418.95      456.01     30.00 o 
  -2   0   8     2093.07     1917.92     74.44 o 
   0   0   8     3105.66     3127.13     76.73 o 
   2   0   8     4948.29     4994.19    120.20 o 
   4   0   8        2.80       -5.18     22.03 o 
   6   0   8      421.29      436.07     41.98 o 
   8   0   8     1962.07     2144.25    121.96 o 
  10   0   8        1.26       37.94     45.73 o 
 -11   1   8       15.32      -17.68     22.49 o 
 -10   1   8     1129.62     1107.88     54.40 o 
  -9   1   8      794.61      774.13     52.64 o 
  -8   1   8     4486.23     4476.98     94.56 o 
  -7   1   8       37.55       43.46     16.05 o 
  -6   1   8     2773.61     2811.41     57.57 o 
  -5   1   8      100.37       78.45     16.06 o 
  -4   1   8      928.99      920.81     27.26 o 
  -3   1   8        6.18       -0.78     10.57 o 
  -2   1   8       30.38       30.72     11.57 o 
  -1   1   8     2898.18     2711.86     50.21 o 
   0   1   8    14936.90    14618.27    150.91 o 
   1   1   8     3347.35     3247.04     65.83 o 
   2   1   8     2343.43     2396.02     55.92 o 
   3   1   8      100.99       94.74     20.94 o 
   4   1   8      795.77      817.69     63.84 o 
   5   1   8       44.30       41.74     17.83 o 
   6   1   8     3237.65     3198.01     78.43 o 
   7   1   8      441.73      435.31     48.00 o 
   8   1   8       72.80      124.33     33.58 o 
   9   1   8        0.68       49.75     30.45 o 
  10   1   8      736.54      724.62     64.12 o 
 -11   2   8      366.21      439.19     41.70 o 
 -10   2   8       87.38       43.46     23.74 o 
  -9   2   8      234.61      258.96     37.21 o 
  -8   2   8     1539.25     1435.10     54.55 o 
  -7   2   8     3695.06     3825.55     69.74 o 
  -6   2   8     3781.88     3808.28     85.74 o 
  -5   2   8     1216.99     1125.03     38.21 o 
  -4   2   8     1210.65     1285.63     41.23 o 
  -3   2   8     1871.39     1838.73     42.24 o 
  -2   2   8     2273.23     2169.30     45.36 o 
  -1   2   8     1154.95     1079.93     33.10 o 
   0   2   8     1155.33     1101.41     32.78 o 
   1   2   8        9.23       30.07     13.72 o 
   2   2   8     8523.99     8342.42    118.66 o 
   3   2   8      490.43      519.67     31.74 o 
   4   2   8     1650.61     1547.66     54.56 o 
   5   2   8      154.47      133.80     29.24 o 
   6   2   8      178.71      212.11     27.56 o 
   7   2   8      616.23      616.40     55.75 o 
   8   2   8     1812.24     1933.68     84.53 o 
   9   2   8     1011.81      945.60     67.28 o 
  10   2   8       10.86       49.94     33.15 o 
 -11   3   8       72.03       74.82     27.42 o 
 -10   3   8      248.12      221.07     32.03 o 
  -9   3   8     2960.91     2959.70     77.35 o 
  -8   3   8      457.63      436.21     37.38 o 
  -7   3   8      269.58      232.27     23.02 o 
  -6   3   8     1590.49     1554.18     55.66 o 
  -5   3   8      145.01      168.72     17.17 o 
  -4   3   8     3297.23     3439.79     55.58 o 
  -3   3   8      127.22      105.74     14.80 o 
  -2   3   8     2122.75     2037.77     45.39 o 
  -1   3   8     2694.04     2511.09     48.55 o 
   0   3   8      288.68      312.80     20.49 o 
   1   3   8     4424.59     4305.78     77.55 o 
   2   3   8       76.41       77.91     16.38 o 
   3   3   8        5.54        1.38     15.19 o 
   4   3   8      201.95      170.70     25.02 o 
   5   3   8     2091.60     2133.33     63.78 o 
   6   3   8     1994.22     1881.04     84.60 o 
   7   3   8       43.20       39.35     19.33 o 
   8   3   8      413.06      410.02     46.71 o 
   9   3   8      342.33      441.90     51.85 o 
  10   3   8      187.48      198.93     48.80 o 
 -11   4   8     2317.35     2453.58     79.11 o 
 -10   4   8       86.86       91.69     26.11 o 
  -9   4   8       14.56       -7.21     19.50 o 
  -8   4   8      159.41      114.21     30.62 o 
  -7   4   8     2979.05     2955.70     63.53 o 
  -6   4   8       26.92       13.03     13.03 o 
  -5   4   8      271.96      252.27     19.35 o 
  -4   4   8      164.55      186.23     16.89 o 
  -3   4   8     4589.30     4489.39     64.10 o 
  -2   4   8      367.31      357.97     22.26 o 
  -1   4   8     1045.12     1097.79     34.90 o 
   0   4   8      500.86      561.23     25.25 o 
   1   4   8      401.88      353.92     30.89 o 
   2   4   8     1987.34     1878.33     49.61 o 
   3   4   8    10528.92    10411.58    151.36 o 
   4   4   8      435.86      442.01     34.25 o 
   5   4   8        5.94        3.73     14.88 o 
   6   4   8      690.04      715.73     53.28 o 
   7   4   8     1466.14     1612.95     60.00 o 
   8   4   8       40.11       33.93     19.19 o 
   9   4   8      878.19      815.21     63.64 o 
  10   4   8      108.87      148.10     46.59 o 
 -11   5   8      218.46      217.85     33.97 o 
 -10   5   8      228.59      245.37     32.58 o 
  -9   5   8     2769.06     2817.54     88.44 o 
  -8   5   8        4.13        7.79     18.27 o 
  -7   5   8      320.49      286.88     26.72 o 
  -6   5   8       88.37       88.15     17.08 o 
  -5   5   8     4281.17     4230.17     65.22 o 
  -4   5   8      156.16      151.91     19.60 o 
  -3   5   8     7822.40     7792.48     92.11 o 
  -2   5   8      299.72      317.97     21.47 o 
  -1   5   8      298.54      287.21     20.13 o 
   0   5   8      191.44      236.22     18.77 o 
   1   5   8     1041.11     1008.72     37.94 o 
   2   5   8       68.62       93.01     17.38 o 
   3   5   8      325.77      337.79     24.66 o 
   4   5   8      105.31      139.54     23.59 o 
   5   5   8     3512.99     3468.52     71.22 o 
   6   5   8      242.88      203.74     19.61 o 
   7   5   8      206.82      176.21     21.56 o 
   8   5   8      230.60      212.32     36.47 o 
   9   5   8      285.67      320.48     60.34 o 
  10   5   8        4.08      -12.20     26.47 o 
 -11   6   8     2946.47     2813.62     94.48 o 
 -10   6   8      227.77      206.34     31.63 o 
  -9   6   8      182.87      170.25     28.38 o 
  -8   6   8       43.61       47.49     21.08 o 
  -7   6   8     2214.86     2271.57     58.41 o 
  -6   6   8       86.53       49.56     14.78 o 
  -5   6   8      261.28      234.93     19.87 o 
  -4   6   8        2.08        9.71     12.52 o 
  -3   6   8     7078.10     7355.46     89.20 o 
  -2   6   8      630.05      561.77     26.79 o 
  -1   6   8     1143.45     1135.73     39.77 o 
   0   6   8      109.72      156.03     16.58 o 
   1   6   8       66.15       94.32     16.61 o 
   2   6   8     1149.01     1073.75     38.12 o 
   3   6   8     9485.95     9366.95    126.56 o 
   4   6   8       80.43       71.95     25.59 o 
   5   6   8      679.77      686.79     32.34 o 
   6   6   8      120.50      136.33     16.70 o 
   7   6   8       37.64       39.41     15.36 o 
   8   6   8      284.38      306.38     25.99 o 
   9   6   8       78.67       61.15     25.34 o 
  10   6   8       35.50       48.68     26.32 o 
 -11   7   8      254.79      221.29     34.97 o 
 -10   7   8      739.54      768.25     49.64 o 
  -9   7   8      975.01     1038.08     52.06 o 
  -8   7   8      782.79      787.50     44.01 o 
  -7   7   8        0.86        5.00     14.70 o 
  -6   7   8      330.73      356.98     24.12 o 
  -5   7   8     1304.90     1307.26     45.53 o 
  -4   7   8     5186.03     5041.81     82.04 o 
  -3   7   8      793.90      882.86     29.71 o 
  -2   7   8      667.08      692.23     26.32 o 
  -1   7   8     3298.06     3279.60     57.91 o 
   0   7   8      941.40      934.17     31.58 o 
   1   7   8      131.86       83.81     16.60 o 
   2   7   8      519.76      463.16     28.00 o 
   3   7   8      595.33      576.39     33.58 o 
   4   7   8     2056.59     2033.30     49.72 o 
   5   7   8     3056.56     3044.01     58.79 o 
   6   7   8      938.22      952.98     32.73 o 
   7   7   8       43.61       34.48     15.18 o 
   8   7   8      129.84       74.42     20.31 o 
   9   7   8      380.01      326.06     29.50 o 
 -10   8   8     1277.32     1273.56     59.47 o 
  -9   8   8      545.85      477.26     39.72 o 
  -8   8   8      214.15      162.52     26.51 o 
  -7   8   8      446.31      404.49     31.09 o 
  -6   8   8     1825.79     1810.65     49.21 o 
  -5   8   8     1359.98     1354.87     42.26 o 
  -4   8   8      746.45      757.14     32.58 o 
  -3   8   8      540.28      665.09     35.89 o 
  -2   8   8     3967.78     4150.36     94.00 o 
  -1   8   8      255.21      277.18     20.79 o 
   0   8   8      106.05       77.57     15.71 o 
   1   8   8      255.35      225.37     22.46 o 
   2   8   8     4176.70     4147.29     94.55 o 
   3   8   8      855.66      874.24     40.70 o 
   4   8   8      925.68      997.49     37.40 o 
   5   8   8      213.80      234.41     21.40 o 
   6   8   8       20.77       35.06     13.55 o 
   7   8   8      848.35      809.48     36.32 o 
   8   8   8      547.49      533.51     31.89 o 
   9   8   8       39.66       32.39     21.02 o 
 -10   9   8     1037.63     1009.72     55.81 o 
  -9   9   8        9.82       27.83     25.11 o 
  -8   9   8     1543.74     1462.71     64.04 o 
  -7   9   8       25.26       20.97     17.87 o 
  -6   9   8      896.13      871.16     37.37 o 
  -5   9   8      742.57      732.07     33.61 o 
  -4   9   8     5409.04     5410.28     83.25 o 
  -3   9   8      176.20      157.97     18.55 o 
  -2   9   8        0.55        7.81     11.26 o 
  -1   9   8      495.89      498.59     26.15 o 
   0   9   8     4495.99     4300.52     74.07 o 
   1   9   8       12.52       -2.26     13.24 o 
   2   9   8     1538.02     1417.40     57.13 o 
   3   9   8      865.27      821.13     39.71 o 
   4   9   8     1368.83     1311.40     43.22 o 
   5   9   8      127.23      114.09     17.80 o 
   6   9   8     3765.59     3798.22     68.99 o 
   7   9   8       61.36       49.77     17.69 o 
   8   9   8      385.49      338.06     28.42 o 
   9   9   8        0.36        8.61     18.60 o 
 -10  10   8      219.18      271.99     38.51 o 
  -9  10   8      584.86      563.09     47.26 o 
  -8  10   8      852.71      843.10     52.28 o 
  -7  10   8       40.81       33.56     19.02 o 
  -6  10   8     3681.68     3709.88     70.73 o 
  -5  10   8      437.97      449.17     33.89 o 
  -4  10   8       52.95       26.26     15.17 o 
  -3  10   8        6.81       -6.66     12.06 o 
  -2  10   8     3289.24     3436.77     63.77 o 
  -1  10   8     1313.48     1461.60     37.20 o 
   0  10   8     1222.48     1112.32     38.60 o 
   1  10   8      196.18      215.62     28.77 o 
   2  10   8     2209.95     2199.87     70.34 o 
   3  10   8      144.17      132.62     22.84 o 
   4  10   8      532.10      627.76     31.20 o 
   5  10   8      196.83      204.54     32.14 o 
   6  10   8      694.37      720.07     34.21 o 
   7  10   8       70.91       60.22     17.39 o 
   8  10   8     1508.29     1538.23     50.12 o 
   9  10   8       37.21       38.72     20.88 o 
 -10  11   8      487.99      514.88     53.71 o 
  -9  11   8       83.64       88.75     28.53 o 
  -8  11   8     1094.78     1104.94     52.53 o 
  -7  11   8       44.54       77.63     23.27 o 
  -6  11   8      363.52      282.55     31.19 o 
  -5  11   8     2464.40     2449.68     56.65 o 
  -4  11   8     1076.72     1161.27     40.23 o 
  -3  11   8      708.77      741.55     32.87 o 
  -2  11   8        1.47       16.08     13.48 o 
  -1  11   8      682.82      664.48     27.80 o 
   0  11   8     4192.41     4216.02     74.60 o 
   1  11   8      803.61      738.34     45.94 o 
   2  11   8     1183.26     1193.60     55.09 o 
   3  11   8        3.03       19.35     21.47 o 
   4  11   8      297.16      324.58     26.62 o 
   5  11   8      596.22      668.87     34.48 o 
   6  11   8     1527.49     1592.19     46.33 o 
   7  11   8      318.26      332.47     26.38 o 
   8  11   8      408.04      374.75     31.25 o 
   9  11   8       73.37       90.55     25.13 o 
 -10  12   8        4.30       28.56     31.56 o 
  -9  12   8      133.80       95.22     32.87 o 
  -8  12   8      647.34      638.38     44.12 o 
  -7  12   8     1261.70     1457.03     69.98 o 
  -6  12   8     1892.62     1858.19     52.29 o 
  -5  12   8      594.01      601.29     36.66 o 
  -4  12   8      357.65      348.42     30.47 o 
  -3  12   8     1215.09     1258.31     41.25 o 
  -2  12   8     2055.54     1993.45     47.93 o 
  -1  12   8     4660.50     4524.01     73.21 o 
   0  12   8      533.52      509.11     36.88 o 
   1  12   8      357.07      305.36     39.87 o 
   2  12   8     1164.52     1126.26     93.75 o 
   3  12   8     1119.92     1175.31     73.69 o 
   4  12   8      256.76      234.58     31.63 o 
   5  12   8       87.51       67.11     19.10 o 
   6  12   8      297.99      333.04     26.46 o 
   7  12   8     1660.39     1715.75     49.78 o 
   8  12   8     1049.27     1136.13     46.82 o 
  -9  13   8     1056.63     1181.48     78.84 o 
  -8  13   8      697.74      699.89     46.85 o 
  -7  13   8      338.17      425.53     37.41 o 
  -6  13   8      288.54      263.87     28.59 o 
  -5  13   8     2148.46     2123.89     54.80 o 
  -4  13   8       32.16       36.24     15.75 o 
  -3  13   8      502.93      535.79     30.60 o 
  -2  13   8       52.36       34.00     14.62 o 
  -1  13   8     3645.72     3608.17     73.25 o 
   0  13   8     1159.97     1219.89     51.05 o 
   1  13   8     1554.22     1629.90     78.00 o 
   2  13   8      302.09      277.01     39.12 o 
   3  13   8        2.17       21.67     23.75 o 
   4  13   8       72.42       41.79     23.54 o 
   5  13   8     1673.15     1760.20     62.14 o 
   6  13   8      217.93      190.29     28.81 o 
   7  13   8      285.93      299.82     29.96 o 
   8  13   8        1.68       -9.19     20.65 o 
  -9  14   8      331.66      196.51     40.53 o 
  -8  14   8       90.24       40.33     27.39 o 
  -7  14   8     2691.20     2735.49     76.41 o 
  -6  14   8       21.51       28.47     19.78 o 
  -5  14   8      775.25      909.23     49.80 o 
  -4  14   8        7.49       -0.83     15.80 o 
  -3  14   8     2477.52     2568.50     58.05 o 
  -2  14   8        5.90       19.09     14.56 o 
  -1  14   8     1879.52     1965.74     55.69 o 
   0  14   8       61.97       65.31     18.71 o 
   1  14   8       66.58       80.40     29.54 o 
   2  14   8      239.28      222.81     38.44 o 
   3  14   8     1052.27     1141.52     75.20 o 
   4  14   8       15.18       23.88     22.59 o 
   5  14   8        0.16        3.96     20.43 o 
   6  14   8      370.17      394.76     42.32 o 
   7  14   8     2425.10     2413.86     97.45 o 
   8  14   8       15.07       25.94     27.06 o 
  -9  15   8     1608.19     1774.47     88.26 o 
  -8  15   8      136.27      192.55     34.37 o 
  -7  15   8       36.54       41.48     25.18 o 
  -6  15   8      396.36      425.13     36.85 o 
  -5  15   8     1683.09     1713.18     52.49 o 
  -4  15   8      997.70     1072.87     48.22 o 
  -3  15   8      937.33      998.32     39.83 o 
  -2  15   8     1069.36     1085.96     40.36 o 
  -1  15   8      683.78      736.55     44.15 o 
   0  15   8      784.65      746.42     43.48 o 
   1  15   8     2840.12     2906.34    102.30 o 
   2  15   8      879.73      999.30     89.15 o 
   3  15   8        2.66        7.64     21.78 o 
   4  15   8       63.80      102.21     27.52 o 
   5  15   8     2198.41     2146.97     78.16 o 
   6  15   8       48.05       26.24     25.81 o 
   7  15   8      402.04      406.95     43.97 o 
   8  15   8       15.73       21.99     40.77 o 
  -8  16   8      433.04      435.52     45.80 o 
  -7  16   8      387.41      340.91     53.66 o 
  -6  16   8     1040.26     1029.48     48.87 o 
  -5  16   8       90.84       95.40     21.17 o 
  -4  16   8       14.43       10.63     16.18 o 
  -3  16   8     1531.38     1462.53     47.49 o 
  -2  16   8     1891.69     1902.53     56.03 o 
  -1  16   8     1030.60     1037.23     47.86 o 
   0  16   8       58.24       69.11     25.90 o 
   1  16   8       67.95       16.05     25.98 o 
   2  16   8        2.46       -5.34     23.09 o 
   3  16   8     2137.20     2170.84    105.23 o 
   4  16   8      361.85      277.89     47.90 o 
   5  16   8      281.01      262.91     38.13 o 
   6  16   8      359.94      321.54     42.16 o 
   7  16   8      374.21      447.22     46.76 o 
  -8  17   8       59.32       91.31     31.84 o 
  -7  17   8      596.90      593.92     49.42 o 
  -6  17   8        7.88       -1.29     21.79 o 
  -5  17   8     1577.42     1613.44     53.18 o 
  -4  17   8     3562.32     3657.99     74.49 o 
  -3  17   8     1321.92     1350.55     46.94 o 
  -2  17   8       80.28       33.07     28.15 o 
  -1  17   8      173.40      175.91     26.30 o 
   0  17   8     3166.92     3134.15     93.89 o 
   1  17   8      339.81      214.38     61.48 o 
   2  17   8      351.36      325.90     46.63 o 
   3  17   8      236.41      207.86     56.40 o 
   4  17   8      671.04      730.19     61.13 o 
   5  17   8      915.54      881.78     58.06 o 
   6  17   8      404.46      366.46     44.58 o 
   7  17   8       45.87       57.84     31.91 o 
  -7  18   8        4.14      -14.67     25.32 o 
  -6  18   8      399.21      459.19     41.08 o 
  -5  18   8       11.01        2.64     20.42 o 
  -4  18   8       67.48       47.80     20.24 o 
  -3  18   8      352.34      272.95     29.00 o 
  -2  18   8     3485.36     3516.73     84.81 o 
  -1  18   8       84.54       47.58     31.52 o 
   0  18   8       44.76       52.42     26.78 o 
   1  18   8       24.91      -25.35     25.35 o 
   2  18   8     1597.37     1727.75     87.97 o 
   3  18   8      207.26      190.83     39.94 o 
   4  18   8     2216.88     2141.23     96.22 o 
   5  18   8       61.38       58.11     32.40 o 
   6  18   8      164.59      113.86     38.42 o 
  -7  19   8       14.03      -26.01     26.01 o 
  -6  19   8      478.32      473.25     42.72 o 
  -5  19   8        0.45        2.59     23.27 o 
  -4  19   8     3502.55     3777.07     91.63 o 
  -3  19   8        6.59       -2.67     19.96 o 
  -2  19   8      304.62      352.24     35.31 o 
  -1  19   8        7.71       11.97     22.43 o 
   0  19   8     1075.20     1054.84     62.67 o 
   1  19   8       21.48        8.90     31.93 o 
   2  19   8       14.43        6.33     30.39 o 
   3  19   8       46.85       36.54     45.27 o 
   4  19   8     1809.77     1880.93    145.91 o 
   5  19   8        2.62       34.51     32.79 o 
   6  19   8      480.62      529.80     59.98 o 
  -6  20   8      415.38      495.42     58.46 o 
  -5  20   8       24.75       23.14     27.59 o 
  -4  20   8       22.47       14.17     21.98 o 
  -3  20   8       56.15       39.73     22.70 o 
  -2  20   8     1472.80     1601.41     69.05 o 
  -1  20   8      261.68      324.07     37.85 o 
   0  20   8      284.42      307.23     41.24 o 
   1  20   8      146.95      251.61     49.00 o 
   2  20   8     1034.68      879.36     72.01 o 
   3  20   8      422.96      576.67     60.67 o 
   4  20   8      757.27      773.57     68.71 o 
   5  20   8      210.09      122.85     55.70 o 
  -5  21   8     1453.23     1532.28     73.80 o 
  -4  21   8      398.46      469.60     39.29 o 
  -3  21   8     1098.78     1166.80     62.65 o 
  -2  21   8       27.70       53.79     32.21 o 
  -1  21   8       32.12       30.05     28.67 o 
   0  21   8     1453.68     1497.06     76.74 o 
   1  21   8      362.25      448.22     56.68 o 
   2  21   8      285.32      259.51     79.44 o 
   3  21   8      223.67      149.50     42.61 o 
   4  21   8      529.31      468.99     96.33 o 
  -5  22   8       86.62       82.74     29.92 o 
  -4  22   8        0.18      -23.11     23.11 o 
  -3  22   8      207.22      232.88     37.78 o 
  -2  22   8      434.64      444.53     45.25 o 
  -1  22   8     1142.82     1308.41     75.34 o 
   0  22   8      247.92      267.90     43.08 o 
   1  22   8      477.53      334.95     54.77 o 
   2  22   8      164.87      103.77     38.89 o 
   3  22   8      365.10      392.23     56.04 o 
   4  22   8        3.58      -17.23     53.20 o 
  -3  23   8      136.08      104.00     45.00 o 
  -2  23   8       23.97       45.67     28.74 o 
  -1  23   8      514.72      503.11     54.79 o 
   0  23   8       70.82       61.65     33.98 o 
   1  23   8     1765.03     1700.45    144.30 o 
   2  23   8       79.55       67.24     42.54 o 
  -1  24   8     1449.60     1475.60     83.02 o 
   0  24   8        3.41       13.06     37.74 o 
  -9   0   9     1856.60     1666.85    113.52 o 
  -7   0   9     1463.10     1556.50     81.22 o 
  -5   0   9       93.23      151.76     34.29 o 
  -3   0   9      698.06      718.24     44.37 o 
  -1   0   9     3372.71     3314.86     84.63 o 
   1   0   9     8791.27     8223.40    173.81 o 
   3   0   9      414.60      415.03     51.97 o 
   5   0   9     2781.85     2714.89    139.32 o 
   7   0   9     3150.53     3129.79    147.27 o 
   9   0   9      417.30      599.63    137.04 o 
 -10   1   9        0.78      -11.29     23.30 o 
  -9   1   9       59.52       68.79     26.28 o 
  -8   1   9      871.83      800.98     58.29 o 
  -7   1   9     3453.35     3309.44     81.77 o 
  -6   1   9     3752.11     3715.04     82.61 o 
  -5   1   9     1603.95     1587.27     54.37 o 
  -4   1   9        4.62       12.41     12.74 o 
  -3   1   9      838.70      862.48     50.64 o 
  -2   1   9     2257.83     2238.58     65.87 o 
  -1   1   9     5343.62     5026.23     76.19 o 
   0   1   9     2439.45     2301.00     58.26 o 
   1   1   9        2.50      -13.99     14.58 o 
   2   1   9      644.61      695.18     41.73 o 
   3   1   9     3650.64     3689.02     81.94 o 
   4   1   9      443.70      448.53     36.39 o 
   5   1   9      742.01      748.97     44.07 o 
   6   1   9        8.18       37.00     18.17 o 
   7   1   9     1373.66     1357.60     74.23 o 
   8   1   9       83.12       57.04     32.09 o 
   9   1   9      939.63      978.24     71.83 o 
 -10   2   9      531.18      492.81     47.42 o 
  -9   2   9      578.71      569.32     48.52 o 
  -8   2   9     1694.56     1657.30     66.99 o 
  -7   2   9       32.29        9.39     19.19 o 
  -6   2   9      291.73      301.03     31.67 o 
  -5   2   9     2868.35     2839.63     69.02 o 
  -4   2   9      152.50      153.63     18.37 o 
  -3   2   9     3033.10     2980.50     60.80 o 
  -2   2   9       84.16       94.08     19.39 o 
  -1   2   9      867.88      893.19     46.20 o 
   0   2   9     1310.70     1260.36     50.98 o 
   1   2   9     6289.15     5846.08     98.83 o 
   2   2   9     1677.24     1659.31     49.55 o 
   3   2   9      171.38      216.43     26.25 o 
   4   2   9      264.45      248.47     30.12 o 
   5   2   9      226.09      240.51     30.33 o 
   6   2   9      512.01      563.74     40.22 o 
   7   2   9      459.55      530.54     52.04 o 
   8   2   9       43.68       31.81     29.91 o 
   9   2   9      164.97      169.48     40.90 o 
 -10   3   9      306.23      333.26     40.94 o 
  -9   3   9      290.49      262.11     35.73 o 
  -8   3   9      597.74      589.42     45.10 o 
  -7   3   9      387.83      376.37     34.51 o 
  -6   3   9     3923.22     3969.58     86.48 o 
  -5   3   9       53.24       63.26     17.85 o 
  -4   3   9        0.12       13.46     13.84 o 
  -3   3   9        2.50        8.79     12.99 o 
  -2   3   9     2347.25     2297.26     53.98 o 
  -1   3   9      717.75      732.52     38.61 o 
   0   3   9      412.04      365.11     33.76 o 
   1   3   9     1087.73     1101.27     62.21 o 
   2   3   9     1471.23     1311.43     45.70 o 
   3   3   9     2098.38     2130.91     66.57 o 
   4   3   9     1820.99     1890.27     90.53 o 
   5   3   9      320.62      344.92     34.81 o 
   6   3   9     1526.38     1440.70     62.12 o 
   7   3   9      245.20      264.36     39.56 o 
   8   3   9      769.92      869.09     66.07 o 
   9   3   9       26.35       30.64     32.30 o 
 -10   4   9      732.46      872.55     86.24 o 
  -9   4   9       28.92       18.51     24.66 o 
  -8   4   9      596.66      590.79     46.05 o 
  -7   4   9      301.27      284.78     30.92 o 
  -6   4   9      112.90      102.48     22.43 o 
  -5   4   9     1417.40     1363.50     46.37 o 
  -4   4   9     9345.38     9318.30    127.94 o 
  -3   4   9      123.09      173.58     18.91 o 
  -2   4   9     2457.47     2496.53     52.52 o 
  -1   4   9      275.55      323.16     22.94 o 
   0   4   9     2225.12     2238.05     78.58 o 
   1   4   9      101.79      114.50     19.67 o 
   2   4   9     3486.52     3396.63     71.99 o 
   3   4   9      388.80      378.02     31.70 o 
   4   4   9      564.04      593.95     41.48 o 
   5   4   9      599.37      576.43     48.12 o 
   6   4   9     1530.37     1608.98     53.96 o 
   7   4   9      149.07      116.03     27.24 o 
   8   4   9      113.04       83.34     39.63 o 
   9   4   9      190.65      186.33     41.63 o 
 -10   5   9     2004.76     1979.18     79.38 o 
  -9   5   9      110.11       63.39     26.99 o 
  -8   5   9      437.38      478.56     41.77 o 
  -7   5   9       62.69       34.61     29.60 o 
  -6   5   9     2742.04     2793.98     65.43 o 
  -5   5   9       95.01      107.46     20.75 o 
  -4   5   9      441.74      446.04     30.30 o 
  -3   5   9        2.64       12.06     13.39 o 
  -2   5   9     6418.83     6203.22    112.70 o 
  -1   5   9       36.63       32.60     13.56 o 
   0   5   9      795.19      788.67     37.46 o 
   1   5   9      673.57      692.11     35.75 o 
   2   5   9     2743.83     2666.11     64.19 o 
   3   5   9        8.18        9.96     16.69 o 
   4   5   9     3843.22     3825.27     94.86 o 
   5   5   9      453.14      451.08     38.05 o 
   6   5   9      144.18      220.34     26.49 o 
   7   5   9      139.29      107.27     27.04 o 
   8   5   9      406.15      429.88     51.27 o 
   9   5   9      142.60      115.19     39.21 o 
 -10   6   9      967.58      929.48     60.03 o 
  -9   6   9      510.13      514.91     45.71 o 
  -8   6   9      374.66      381.92     38.65 o 
  -7   6   9       65.20       50.90     22.95 o 
  -6   6   9        1.34        5.57     15.84 o 
  -5   6   9     1084.89     1050.27     42.89 o 
  -4   6   9     6385.23     6282.70    100.44 o 
  -3   6   9     1376.78     1289.33     40.17 o 
  -2   6   9      272.75      269.06     22.27 o 
  -1   6   9      337.60      359.99     23.71 o 
   0   6   9      432.48      394.18     29.17 o 
   1   6   9      886.14      881.03     39.61 o 
   2   6   9      196.26      221.83     26.42 o 
   3   6   9      225.09      231.40     26.89 o 
   4   6   9      466.11      495.07     54.95 o 
   5   6   9     1049.07     1097.27     49.30 o 
   6   6   9     1606.02     1626.27     67.33 o 
   7   6   9      295.22      352.44     44.30 o 
   8   6   9       12.01       23.90     29.42 o 
   9   6   9       37.62       55.27     39.41 o 
 -10   7   9     1633.37     1616.38     74.28 o 
  -9   7   9      834.46      857.86     55.74 o 
  -8   7   9     1063.83     1011.29     56.30 o 
  -7   7   9      629.48      600.72     40.55 o 
  -6   7   9      287.84      296.49     27.63 o 
  -5   7   9      234.81      258.39     26.16 o 
  -4   7   9      740.36      750.86     37.68 o 
  -3   7   9      731.16      776.26     33.38 o 
  -2   7   9     2431.56     2426.63     52.62 o 
  -1   7   9     1271.04     1249.80     43.77 o 
   0   7   9       86.36       41.74     16.76 o 
   1   7   9      261.81      272.09     26.02 o 
   2   7   9     2780.39     2776.91     71.09 o 
   3   7   9     3005.24     2993.95     66.07 o 
   4   7   9     2959.66     2963.42     72.25 o 
   5   7   9     1232.56     1209.95     49.51 o 
   6   7   9        4.52       37.29     17.20 o 
   7   7   9        2.95       -8.09     17.60 o 
   8   7   9        1.56        5.02     22.70 o 
   9   7   9      198.72      285.40     54.42 o 
 -10   8   9      601.97      575.72     52.92 o 
  -9   8   9     1506.67     1477.28     68.99 o 
  -8   8   9       56.45       55.11     25.77 o 
  -7   8   9       23.51       32.46     20.34 o 
  -6   8   9      166.34      197.13     28.40 o 
  -5   8   9     2625.24     2721.85     65.15 o 
  -4   8   9      757.99      717.98     37.14 o 
  -3   8   9     3229.77     3229.64     85.62 o 
  -2   8   9       88.37       85.77     16.70 o 
  -1   8   9       25.05       25.47     15.62 o 
   0   8   9      667.57      675.73     36.51 o 
   1   8   9     1825.23     1764.50     52.82 o 
   2   8   9      824.99      839.80     42.88 o 
   3   8   9      369.95      360.28     35.46 o 
   4   8   9       67.25       56.29     20.04 o 
   5   8   9     1092.08     1090.72     47.54 o 
   6   8   9      195.30      175.88     20.27 o 
   7   8   9      273.28      327.99     26.95 o 
   8   8   9       18.55       10.72     20.41 o 
   9   8   9      483.81      652.82     57.62 o 
 -10   9   9       18.78       30.17     29.52 o 
  -9   9   9       77.67      101.60     30.54 o 
  -8   9   9      973.91     1091.01     59.80 o 
  -7   9   9     1985.44     1937.66     59.35 o 
  -6   9   9        0.06       -4.12     17.43 o 
  -5   9   9      745.22      828.12     46.31 o 
  -4   9   9      343.54      363.83     30.06 o 
  -3   9   9      353.18      390.67     39.63 o 
  -2   9   9     1192.44     1205.29     39.90 o 
  -1   9   9     5592.02     5437.66     94.35 o 
   0   9   9       73.20       53.19     18.04 o 
   1   9   9        0.72       12.96     15.90 o 
   2   9   9      146.20      121.37     22.70 o 
   3   9   9     3004.96     3130.57     92.14 o 
   4   9   9        6.97       13.46     17.69 o 
   5   9   9     1180.80     1165.17     41.42 o 
   6   9   9      753.82      791.64     40.55 o 
   7   9   9       90.79      100.52     21.46 o 
   8   9   9        0.61      -17.80     19.95 o 
  -9  10   9     1862.06     1943.57     79.24 o 
  -8  10   9      283.69      303.61     55.56 o 
  -7  10   9      610.71      580.60     38.29 o 
  -6  10   9      263.86      277.56     28.85 o 
  -5  10   9      508.57      445.33     33.23 o 
  -4  10   9      135.75      147.73     31.57 o 
  -3  10   9     2409.36     2430.74     60.45 o 
  -2  10   9      479.05      476.92     33.92 o 
  -1  10   9      487.50      530.49     32.00 o 
   0  10   9       26.18       27.61     17.47 o 
   1  10   9     4990.77     4788.68     98.31 o 
   2  10   9       99.65       92.45     24.69 o 
   3  10   9       66.76       59.41     23.46 o 
   4  10   9      116.19       87.57     25.42 o 
   5  10   9     1427.97     1491.37     46.45 o 
   6  10   9      313.82      261.82     25.46 o 
   7  10   9     1393.93     1288.23     49.56 o 
   8  10   9       72.55       61.67     21.74 o 
  -9  11   9      126.37       98.83     31.47 o 
  -8  11   9        0.18        7.34     28.04 o 
  -7  11   9     1798.02     1765.04     59.44 o 
  -6  11   9      601.84      623.23     41.32 o 
  -5  11   9      902.41      886.55     42.97 o 
  -4  11   9      361.89      357.07     30.65 o 
  -3  11   9      465.50      460.08     32.08 o 
  -2  11   9      827.11      788.25     38.03 o 
  -1  11   9     3970.68     3983.09     76.64 o 
   0  11   9     1215.86     1131.48     46.24 o 
   1  11   9       47.22       20.34     20.46 o 
   2  11   9     1118.48     1152.33     58.21 o 
   3  11   9      113.56       94.20     26.22 o 
   4  11   9      186.88      238.29     33.82 o 
   5  11   9        2.16       -4.21     20.81 o 
   6  11   9        7.35        1.03     16.39 o 
   7  11   9     1990.68     1965.33     60.56 o 
   8  11   9     1017.45      965.23     46.16 o 
  -9  12   9      358.87      333.02     42.74 o 
  -8  12   9     1737.71     1955.86     77.81 o 
  -7  12   9       30.88       49.49     23.94 o 
  -6  12   9        0.10       28.80     19.76 o 
  -5  12   9      308.77      255.91     27.75 o 
  -4  12   9     1481.33     1567.56     57.03 o 
  -3  12   9       65.73       70.45     19.46 o 
  -2  12   9      134.03      150.04     22.47 o 
  -1  12   9      110.54       90.86     21.51 o 
   0  12   9     2099.62     2062.64     65.61 o 
   1  12   9     2030.46     1994.46     84.73 o 
   2  12   9      967.52      970.74     63.64 o 
   3  12   9        0.37      -11.32     23.13 o 
   4  12   9        0.68       -5.01     21.73 o 
   5  12   9       63.19       56.44     26.40 o 
   6  12   9     1606.56     1621.05     88.37 o 
   7  12   9      689.20      691.94     40.64 o 
   8  12   9       23.39       37.95     22.23 o 
  -9  13   9       10.89        8.77     31.01 o 
  -8  13   9      444.38      367.69     38.78 o 
  -7  13   9      767.25      751.63     48.22 o 
  -6  13   9     2842.94     3136.31     75.89 o 
  -5  13   9      150.33      124.64     23.79 o 
  -4  13   9        3.52      -16.24     16.24 o 
  -3  13   9        6.34        1.13     20.00 o 
  -2  13   9     2039.90     2138.02     59.15 o 
  -1  13   9      546.48      483.77     35.44 o 
   0  13   9     1580.45     1640.41    131.82 o 
   1  13   9       41.46       55.89     26.76 o 
   2  13   9      223.72      181.59     47.12 o 
   3  13   9      129.66      154.77     34.18 o 
   4  13   9      183.70      247.28     36.92 o 
   5  13   9      205.22      233.47     46.29 o 
   6  13   9      315.88      305.20     36.51 o 
   7  13   9      215.45      236.69     35.53 o 
  -8  14   9     1178.28     1478.81     70.91 o 
  -7  14   9        5.45       12.24     23.16 o 
  -6  14   9       91.98       62.97     25.19 o 
  -5  14   9      321.30      249.83     28.64 o 
  -4  14   9     1547.91     1590.93     54.95 o 
  -3  14   9      150.99      157.94     32.20 o 
  -2  14   9       33.92       32.13     20.46 o 
  -1  14   9      802.85      778.45     48.21 o 
   0  14   9     5237.19     5216.33    174.79 o 
   1  14   9        7.57       -1.60     24.84 o 
   2  14   9     1276.40     1310.16    113.81 o 
   3  14   9      352.60      383.43     47.60 o 
   4  14   9       99.29       93.59     29.58 o 
   5  14   9       44.52       12.38     25.57 o 
   6  14   9     1474.35     1521.59    102.01 o 
   7  14   9       30.34       59.52     30.57 o 
  -8  15   9      124.61       81.39     32.67 o 
  -7  15   9       80.05       69.61     27.57 o 
  -6  15   9     1296.61     1359.26     60.68 o 
  -5  15   9      483.39      546.89     38.34 o 
  -4  15   9      181.45      198.07     27.02 o 
  -3  15   9        1.82        4.94     20.38 o 
  -2  15   9     4187.61     4132.01     90.73 o 
  -1  15   9      168.69      216.64     35.10 o 
   0  15   9      300.90      430.60     78.68 o 
   1  15   9      459.83      428.78     51.35 o 
   2  15   9      531.86      607.87     58.07 o 
   3  15   9        3.19       28.99     24.78 o 
   4  15   9     1295.95     1406.11     71.22 o 
   5  15   9       16.10       53.39     28.67 o 
   6  15   9        1.29        7.02     26.34 o 
   7  15   9       65.84       43.56     42.12 o 
  -7  16   9      247.92      226.24     37.84 o 
  -6  16   9       12.02        9.16     23.97 o 
  -5  16   9       72.30       79.47     22.53 o 
  -4  16   9     2311.93     2337.66     78.59 o 
  -3  16   9      590.84      614.37     39.38 o 
  -2  16   9      217.64      242.61     34.34 o 
  -1  16   9     2015.23     1950.00     98.64 o 
   0  16   9     1301.29     1171.68     76.03 o 
   1  16   9      395.11      477.12     57.53 o 
   2  16   9      255.80      328.02     48.04 o 
   3  16   9      205.99      278.42     38.53 o 
   4  16   9      319.08      354.44     43.29 o 
   5  16   9     1040.02     1119.33     69.30 o 
   6  16   9      555.98      676.91     56.31 o 
  -7  17   9      292.33      323.84     42.31 o 
  -6  17   9       79.38       34.38     28.01 o 
  -5  17   9      463.59      523.52     39.45 o 
  -4  17   9       56.65       56.18     22.86 o 
  -3  17   9      671.73      700.76     56.06 o 
  -2  17   9      592.77      549.01     71.27 o 
  -1  17   9      321.13      277.10     66.63 o 
   0  17   9      224.49      208.69     41.54 o 
   1  17   9       89.25       54.31     31.90 o 
   2  17   9      427.69      553.84     58.91 o 
   3  17   9     1034.29     1106.01     88.97 o 
   4  17   9      816.78      921.53     70.71 o 
   5  17   9      152.04      178.52     41.55 o 
   6  17   9        1.75      -17.80     28.00 o 
  -6  18   9      349.36      285.50     41.13 o 
  -5  18   9     1285.77     1441.51     58.05 o 
  -4  18   9      574.76      535.66     43.23 o 
  -3  18   9     3860.55     3964.67    129.21 o 
  -2  18   9       24.33       25.00     24.93 o 
  -1  18   9       64.65      136.13     51.14 o 
   0  18   9        0.55       14.71     28.43 o 
   1  18   9      348.36      493.93     70.94 o 
   2  18   9        7.17       17.85     31.29 o 
   3  18   9      225.20      231.68     46.65 o 
   4  18   9      537.12      600.60     62.74 o 
   5  18   9      882.00     1127.53     78.91 o 
  -6  19   9       50.30       27.48     28.60 o 
  -5  19   9      424.00      447.72     46.74 o 
  -4  19   9       26.53       50.68     26.63 o 
  -3  19   9      634.47      656.98     51.61 o 
  -2  19   9       11.20      -19.84     23.79 o 
  -1  19   9      797.45      909.72     75.02 o 
   0  19   9        3.14        7.26     29.73 o 
   1  19   9       19.98        7.58     31.15 o 
   2  19   9       90.78      102.35     46.09 o 
   3  19   9     2139.59     2160.62    128.18 o 
   4  19   9        9.10        2.59     32.75 o 
   5  19   9      454.03      363.76     92.71 o 
  -5  20   9     1219.21     1071.35     73.68 o 
  -4  20   9      650.28      752.29     62.65 o 
  -3  20   9      808.65     1081.25     96.47 o 
  -2  20   9     1329.64     1318.50     97.48 o 
  -1  20   9      174.65      153.69     77.18 o 
   0  20   9      205.49      248.59     49.10 o 
   1  20   9      389.88      278.50     49.63 o 
   2  20   9        1.33        1.28     32.79 o 
   3  20   9        4.19       -9.62     33.90 o 
   4  20   9        1.41       18.89     35.45 o 
  -4  21   9       67.03       49.83     30.67 o 
  -3  21   9      354.62      343.77     43.42 o 
  -2  21   9      437.83      483.14    101.70 o 
  -1  21   9      733.89      684.65     78.41 o 
   0  21   9      195.19      291.32     52.26 o 
   1  21   9       55.26       70.09     39.61 o 
   2  21   9      453.28      505.26     62.90 o 
   3  21   9      124.39      135.15    100.76 o 
  -3  22   9       16.40       50.66     73.46 o 
  -2  22   9      129.01      119.02     51.83 o 
  -1  22   9      142.92       83.27     43.23 o 
   0  22   9      612.58      694.94     73.78 o 
   1  22   9      545.29      506.33     80.06 o 
 -10   0  10       16.74      -19.27     41.33 o 
  -8   0  10       84.65       73.02     44.93 o 
  -6   0  10    10207.62    10134.52    291.85 o 
  -4   0  10      557.49      629.78     58.22 o 
  -2   0  10     1868.41     1838.37     79.98 o 
   0   0  10     4242.35     3957.45    161.73 o 
   2   0  10      648.63      625.09     52.71 o 
   4   0  10     1348.38     1361.77     85.70 o 
   6   0  10      351.68      328.76     45.60 o 
   8   0  10     1303.42     1516.40    135.78 o 
 -10   1  10      601.85      605.74     60.65 o 
  -9   1  10      889.03      891.23     66.91 o 
  -8   1  10     3591.85     3373.45    108.56 o 
  -7   1  10      795.13      770.93     46.70 o 
  -6   1  10       49.46       43.09     22.48 o 
  -5   1  10      508.90      533.30     38.26 o 
  -4   1  10     2143.48     2197.48     59.67 o 
  -3   1  10        2.84       -2.19     13.74 o 
  -2   1  10      681.25      695.31     39.04 o 
  -1   1  10       76.90      115.54     21.19 o 
   0   1  10     2292.98     2305.43     62.01 o 
   1   1  10      483.27      493.64     34.04 o 
   2   1  10      933.87      864.47     41.82 o 
   3   1  10      139.66      133.87     30.86 o 
   4   1  10       65.43       61.15     23.28 o 
   5   1  10      362.44      372.80     37.69 o 
   6   1  10     1436.75     1493.60     55.60 o 
   7   1  10      277.70      267.54     51.70 o 
   8   1  10      232.40      238.62     45.13 o 
 -10   2  10      674.23      556.71     58.70 o 
  -9   2  10        5.74       56.92     31.63 o 
  -8   2  10      326.64      243.10     39.32 o 
  -7   2  10      514.24      525.84     48.18 o 
  -6   2  10     5269.73     4976.14    113.69 o 
  -5   2  10      854.60      904.12     46.33 o 
  -4   2  10      214.88      202.28     24.55 o 
  -3   2  10      964.87      973.17     40.71 o 
  -2   2  10      941.70      954.29     36.45 o 
  -1   2  10      675.59      647.60     37.50 o 
   0   2  10     2289.31     2199.89     76.01 o 
   1   2  10      257.31      236.77     26.48 o 
   2   2  10     1188.02     1192.04     47.88 o 
   3   2  10     1037.29     1026.05     48.37 o 
   4   2  10      784.02      818.82     71.30 o 
   5   2  10       21.79       16.92     22.95 o 
   6   2  10      105.27      137.27     28.69 o 
   7   2  10      575.17      545.98     55.50 o 
   8   2  10      893.52      965.79     73.27 o 
 -10   3  10       50.15       59.83     34.95 o 
  -9   3  10     1655.66     1805.80     96.25 o 
  -8   3  10        4.67       28.79     27.04 o 
  -7   3  10      481.95      436.03     65.68 o 
  -6   3  10      274.83      248.51     30.54 o 
  -5   3  10      185.86      183.24     24.52 o 
  -4   3  10     1646.76     1582.36     51.41 o 
  -3   3  10     3506.75     3472.02     66.44 o 
  -2   3  10      851.19      847.77     35.31 o 
  -1   3  10      768.62      842.76     41.40 o 
   0   3  10      626.00      647.24     39.50 o 
   1   3  10     4007.24     3911.39     82.04 o 
   2   3  10      143.60      142.59     22.74 o 
   3   3  10      790.91      825.55     48.00 o 
   4   3  10      149.09      150.13     28.81 o 
   5   3  10     1503.95     1532.35     64.25 o 
   6   3  10      157.22      162.03     26.11 o 
   7   3  10      712.77      658.99     60.21 o 
   8   3  10        0.16        6.95     31.65 o 
 -10   4  10      234.44      212.59     66.65 o 
  -9   4  10      277.91      265.56     58.21 o 
  -8   4  10       51.59       28.78     28.27 o 
  -7   4  10     1172.67     1109.84     53.17 o 
  -6   4  10      146.28      137.51     26.54 o 
  -5   4  10     3812.84     3739.75     77.89 o 
  -4   4  10        5.64       22.86     16.69 o 
  -3   4  10     1637.67     1617.46     46.58 o 
  -2   4  10        0.60       -3.47     13.38 o 
  -1   4  10     3775.17     3654.12     79.83 o 
   0   4  10       25.50       47.92     17.66 o 
   1   4  10      316.65      364.95     30.51 o 
   2   4  10     1344.49     1302.63     49.19 o 
   3   4  10     4099.43     3927.16     89.40 o 
   4   4  10       71.18       71.06     24.25 o 
   5   4  10      869.84      914.35     53.14 o 
   6   4  10      517.91      531.90     37.47 o 
   7   4  10      332.99      321.91     38.09 o 
   8   4  10       64.40       32.05     32.12 o 
  -9   5  10     1043.31     1041.73     71.77 o 
  -8   5  10      175.66      118.09     34.86 o 
  -7   5  10       92.88       59.79     25.22 o 
  -6   5  10       26.88       37.00     21.07 o 
  -5   5  10     1815.08     1809.93     56.36 o 
  -4   5  10       11.63       36.00     17.13 o 
  -3   5  10     5359.84     5366.94     85.96 o 
  -2   5  10       63.26       51.90     16.25 o 
  -1   5  10      115.20       81.40     20.72 o 
   0   5  10       84.66      103.19     20.63 o 
   1   5  10      682.28      695.55     38.84 o 
   2   5  10      182.19      236.43     26.69 o 
   3   5  10     1423.59     1455.67     56.38 o 
   4   5  10       44.38       20.41     22.02 o 
   5   5  10     2240.81     2329.39     86.87 o 
   6   5  10        4.00       25.35     20.02 o 
   7   5  10      392.81      439.77     42.86 o 
   8   5  10       32.50       36.00     34.49 o 
  -9   6  10      203.72      280.90     44.67 o 
  -8   6  10       63.29       39.33     30.58 o 
  -7   6  10      573.07      501.88     44.97 o 
  -6   6  10     1118.48     1053.28     46.98 o 
  -5   6  10     2420.48     2383.12     62.72 o 
  -4   6  10       14.27       30.92     18.24 o 
  -3   6  10      103.51       75.20     19.64 o 
  -2   6  10     1016.09     1024.53     38.73 o 
  -1   6  10     1472.00     1572.12     54.00 o 
   0   6  10      658.51      632.98     37.91 o 
   1   6  10        2.88       -7.69     15.48 o 
   2   6  10        7.47       21.11     18.59 o 
   3   6  10     3611.95     3650.20    114.10 o 
   4   6  10      569.32      609.57     64.06 o 
   5   6  10     1385.03     1455.05     65.09 o 
   6   6  10      196.11      199.98     28.51 o 
   7   6  10        7.15       -6.37     23.81 o 
   8   6  10       70.37      104.11     37.31 o 
  -9   7  10     1518.08     1446.46     80.92 o 
  -8   7  10      554.46      585.33     67.57 o 
  -7   7  10        4.35        0.04     23.17 o 
  -6   7  10      607.32      549.66     37.79 o 
  -5   7  10     1086.05     1045.25     64.88 o 
  -4   7  10     3540.86     3372.77    108.00 o 
  -3   7  10     5249.62     5280.87     93.78 o 
  -2   7  10      763.26      792.41     48.12 o 
  -1   7  10       73.84       66.76     20.16 o 
   0   7  10      974.57      903.91     43.46 o 
   1   7  10       79.76       74.96     20.18 o 
   2   7  10     1061.65     1076.18     49.66 o 
   3   7  10     1191.28     1183.17     52.58 o 
   4   7  10      158.23      183.83     32.05 o 
   5   7  10      838.83      982.23     71.60 o 
   6   7  10     1204.39     1312.75     55.06 o 
   7   7  10      649.10      595.74     48.80 o 
   8   7  10        0.69       -4.41     29.53 o 
  -9   8  10      258.03      227.69     58.79 o 
  -8   8  10        0.69      -25.23     25.23 o 
  -7   8  10       82.72       75.53     28.31 o 
  -6   8  10     1751.81     1819.88     83.08 o 
  -5   8  10      658.07      558.90     37.32 o 
  -4   8  10      194.29      138.20     25.98 o 
  -3   8  10      159.46      133.20     24.91 o 
  -2   8  10     1337.03     1363.70     44.49 o 
  -1   8  10     2651.61     2412.34     75.60 o 
   0   8  10      533.25      497.66     35.49 o 
   1   8  10       93.02       70.57     20.09 o 
   2   8  10     2078.01     2045.19     64.66 o 
   3   8  10      477.34      490.51     43.37 o 
   4   8  10     3018.20     3105.74     91.68 o 
   5   8  10      117.39      144.40     28.93 o 
   6   8  10      570.36      515.77     39.11 o 
   7   8  10       25.23       42.40     27.29 o 
   8   8  10      508.91      634.78     73.17 o 
  -9   9  10      151.40       68.49     36.08 o 
  -8   9  10     2606.34     2571.77    105.11 o 
  -7   9  10        4.22       51.90     27.77 o 
  -6   9  10        0.03      -10.23     18.98 o 
  -5   9  10      416.05      425.02     34.10 o 
  -4   9  10     3104.63     3090.45     72.28 o 
  -3   9  10        0.52       -7.47     16.40 o 
  -2   9  10     1394.42     1335.50     48.03 o 
  -1   9  10      790.88      791.56     46.97 o 
   0   9  10     1538.42     1470.88     53.97 o 
   1   9  10       93.87       43.85     18.82 o 
   2   9  10      698.39      779.50     51.94 o 
   3   9  10        6.92       37.69     23.23 o 
   4   9  10       55.08       46.06     25.67 o 
   5   9  10       17.41       24.07     22.06 o 
   6   9  10     1216.40     1274.99     48.52 o 
   7   9  10       13.12       19.68     23.85 o 
  -9  10  10      130.43      159.29     61.98 o 
  -8  10  10      255.65      186.78     41.33 o 
  -7  10  10       10.35       10.89     25.75 o 
  -6  10  10     3301.63     3569.22    103.41 o 
  -5  10  10       86.04       57.05     21.19 o 
  -4  10  10       21.01        2.24     18.75 o 
  -3  10  10      122.20      117.08     22.45 o 
  -2  10  10     3095.33     3002.40     75.75 o 
  -1  10  10        0.29      -12.00     16.59 o 
   0  10  10     2187.12     2205.20     63.88 o 
   1  10  10      229.97      273.91     35.39 o 
   2  10  10      648.30      593.27     48.12 o 
   3  10  10     1137.48      995.29     57.81 o 
   4  10  10      588.68      678.23     50.77 o 
   5  10  10      371.11      290.18     35.65 o 
   6  10  10        0.25      -15.54     22.82 o 
   7  10  10        8.86       -6.84     22.16 o 
  -8  11  10     1964.27     1882.93    102.47 o 
  -7  11  10      976.18     1119.16     57.02 o 
  -6  11  10       20.01        2.55     21.01 o 
  -5  11  10      126.67      142.10     25.08 o 
  -4  11  10      731.51      673.82     40.38 o 
  -3  11  10      623.09      656.23     39.35 o 
  -2  11  10       11.77       28.57     21.18 o 
  -1  11  10       17.87        2.75     18.29 o 
   0  11  10     3704.15     3598.49     82.68 o 
   1  11  10     1132.62     1153.93     71.51 o 
   2  11  10     1800.57     1899.49     94.26 o 
   3  11  10      117.53      103.04     28.28 o 
   4  11  10        1.42        3.39     22.97 o 
   5  11  10       32.60        3.48     24.28 o 
   6  11  10      939.01      970.16     54.62 o 
   7  11  10      171.21      124.12     61.57 o 
  -8  12  10       86.34       34.72     50.68 o 
  -7  12  10      602.54      735.70     54.96 o 
  -6  12  10     1945.20     2029.40     65.68 o 
  -5  12  10      704.10      780.07     44.50 o 
  -4  12  10        5.28       -6.32     18.47 o 
  -3  12  10       55.41       51.76     20.60 o 
  -2  12  10      719.05      703.95     43.41 o 
  -1  12  10     2408.32     2312.66     74.68 o 
   0  12  10     2008.10     1950.40     91.23 o 
   1  12  10      298.55      331.34     39.84 o 
   2  12  10       14.55       15.09     27.43 o 
   3  12  10      248.44      318.14     58.87 o 
   4  12  10       52.11       14.69     27.42 o 
   5  12  10        2.36       -0.54     25.49 o 
   6  12  10       65.23       72.61     29.29 o 
   7  12  10      602.37      749.10     62.85 o 
  -8  13  10      195.38      170.68     39.96 o 
  -7  13  10      783.55      890.46     60.32 o 
  -6  13  10       28.44       25.43     22.59 o 
  -5  13  10       31.28       54.17     21.88 o 
  -4  13  10        5.98       20.66     20.34 o 
  -3  13  10      866.53      836.43     47.89 o 
  -2  13  10      192.56      129.02     25.71 o 
  -1  13  10      425.52      382.90     44.25 o 
   0  13  10      361.60      403.79     51.41 o 
   1  13  10     4116.09     4066.88    129.82 o 
   2  13  10        5.39       -5.29     27.37 o 
   3  13  10      256.22      255.69     42.66 o 
   4  13  10        4.74       14.29     25.64 o 
   5  13  10      620.53      725.85     55.79 o 
   6  13  10       40.19       25.81     25.97 o 
  -7  14  10      932.30      916.90     61.60 o 
  -6  14  10        3.36       24.15     24.48 o 
  -5  14  10      591.62      596.27     72.77 o 
  -4  14  10      250.99      254.64     30.38 o 
  -3  14  10      256.82      216.43     29.78 o 
  -2  14  10       95.39      148.58     26.43 o 
  -1  14  10     2154.98     2172.55     87.12 o 
   0  14  10       71.08       41.53     31.06 o 
   1  14  10      194.14      217.80     40.96 o 
   2  14  10      615.51      590.88     80.28 o 
   3  14  10      634.31      671.03     92.13 o 
   4  14  10       27.69       -1.53     26.50 o 
   5  14  10      162.75      135.40     49.58 o 
   6  14  10      192.48      186.70     39.10 o 
  -7  15  10      454.42      499.83     49.08 o 
  -6  15  10      196.08      183.91     32.81 o 
  -5  15  10       55.05       36.57     23.94 o 
  -4  15  10        8.15        2.37     20.04 o 
  -3  15  10     1070.66     1102.75     55.06 o 
  -2  15  10        3.30       41.54     28.22 o 
  -1  15  10        1.72      -12.76     29.50 o 
   0  15  10      325.71      368.54     52.03 o 
   1  15  10     1486.49     1534.62     86.56 o 
   2  15  10      394.93      382.59     80.86 o 
   3  15  10      113.48      155.81     36.93 o 
   4  15  10        0.49        6.98     28.41 o 
   5  15  10      682.15      841.48     73.20 o 
  -6  16  10      195.43      201.20     34.33 o 
  -5  16  10      606.81      619.81     46.81 o 
  -4  16  10      167.68      236.28     31.11 o 
  -3  16  10       96.69       52.45     27.80 o 
  -2  16  10     1085.45     1109.21     75.03 o 
  -1  16  10      265.12      248.22     45.66 o 
   0  16  10      391.80      405.76     53.63 o 
   1  16  10      134.64      118.46     39.08 o 
   2  16  10        2.29       14.86     30.59 o 
   3  16  10     1110.19     1293.59     72.61 o 
   4  16  10      239.21      228.18     60.90 o 
   5  16  10      794.84      812.69     62.42 o 
  -6  17  10       10.87       24.40     26.76 o 
  -5  17  10      743.84      609.21     44.08 o 
  -4  17  10      669.72      738.59     55.24 o 
  -3  17  10     1067.45      974.92     60.12 o 
  -2  17  10      582.78      572.10     84.28 o 
  -1  17  10       80.42       68.30     39.55 o 
   0  17  10      964.13      873.51     72.99 o 
   1  17  10      141.57      171.46     42.39 o 
   2  17  10      798.39      869.88     72.56 o 
   3  17  10      139.95      119.58     46.93 o 
   4  17  10       40.50       62.15     38.75 o 
  -5  18  10       19.63      -19.83     23.82 o 
  -4  18  10      315.82      332.99     43.25 o 
  -3  18  10       34.49       -2.04     26.83 o 
  -2  18  10     1233.96     1229.21     86.40 o 
  -1  18  10        0.17      -30.94     30.94 o 
   0  18  10      340.86      350.14     52.36 o 
   1  18  10        6.63      -30.30     30.30 o 
   2  18  10      668.85      803.11     73.88 o 
   3  18  10        8.47       -3.97     31.76 o 
   4  18  10     1929.10     2091.57    130.71 o 
  -4  19  10     1854.70     1862.16     81.80 o 
  -3  19  10      181.62      191.03     55.99 o 
  -2  19  10      760.85      856.27    107.25 o 
  -1  19  10      123.43      122.60     51.59 o 
   0  19  10      482.88      616.14     68.51 o 
   1  19  10      255.71       98.39     41.60 o 
   2  19  10     1099.25     1034.57    129.69 o 
   3  19  10      101.51       62.83     38.84 o 
  -3  20  10        1.95       35.61     38.68 o 
  -2  20  10      618.93      637.90     70.63 o 
  -1  20  10       72.54       30.25     37.52 o 
   0  20  10      101.53      113.88     43.67 o 
   1  20  10       36.68       77.22     40.06 o 
   2  20  10       92.71      165.67     79.03 o 
  -9   0  11     1684.09     1490.49    162.63 o 
  -7   0  11     1737.55     1688.99     93.77 o 
  -5   0  11      470.60      461.03     54.04 o 
  -3   0  11     2022.05     1957.21     74.23 o 
  -1   0  11      104.77      119.41     33.89 o 
   1   0  11     3059.43     3140.61    108.35 o 
   3   0  11      402.68      310.10     55.47 o 
   5   0  11      276.43      224.59     48.52 o 
   7   0  11     3070.50     3128.51    163.36 o 
  -9   1  11      537.81      620.75     60.09 o 
  -8   1  11       93.13       63.14     33.92 o 
  -7   1  11      233.95      237.17     31.90 o 
  -6   1  11       55.35       16.77     24.51 o 
  -5   1  11     2481.90     2386.17     71.56 o 
  -4   1  11      133.34      146.85     24.10 o 
  -3   1  11       35.61       27.86     16.30 o 
  -2   1  11        2.40        0.17     17.64 o 
  -1   1  11     2331.80     2298.43     65.65 o 
   0   1  11       20.40       19.83     18.34 o 
   1   1  11     1630.13     1648.40     57.33 o 
   2   1  11      543.55      531.76     38.32 o 
   3   1  11     1068.55     1132.80     59.95 o 
   4   1  11      199.58      193.49     33.62 o 
   5   1  11      905.20      885.41     66.23 o 
   6   1  11       10.00        8.20     21.45 o 
   7   1  11      342.51      305.54     49.49 o 
  -9   2  11       42.47       51.36     33.37 o 
  -8   2  11      950.19      926.42     91.61 o 
  -7   2  11     1410.07     1337.65     60.57 o 
  -6   2  11      160.06      116.20     27.56 o 
  -5   2  11      300.63      240.28     30.99 o 
  -4   2  11      781.80      659.24     38.99 o 
  -3   2  11      378.04      414.18     29.48 o 
  -2   2  11      207.93      227.99     28.09 o 
  -1   2  11       24.35        7.58     18.26 o 
   0   2  11      701.96      660.47     40.65 o 
   1   2  11      816.53      802.25     43.84 o 
   2   2  11      691.98      637.98     40.50 o 
   3   2  11       82.95       75.43     26.62 o 
   4   2  11        7.46       -0.30     22.62 o 
   5   2  11       53.50       59.07     26.69 o 
   6   2  11     1238.82     1271.93     55.77 o 
   7   2  11     1229.81     1168.35     79.93 o 
  -9   3  11      385.57      310.89     59.96 o 
  -8   3  11      212.24      146.47     39.93 o 
  -7   3  11      570.86      567.89     44.02 o 
  -6   3  11     3000.26     2898.04     81.66 o 
  -5   3  11      480.04      526.96     41.13 o 
  -4   3  11      268.53      248.97     27.83 o 
  -3   3  11       51.10       50.51     17.79 o 
  -2   3  11     4069.58     4040.50     88.55 o 
  -1   3  11      721.85      693.61     42.98 o 
   0   3  11      888.37      918.47     46.12 o 
   1   3  11      194.75      164.32     32.66 o 
   2   3  11     1140.76     1063.34     48.54 o 
   3   3  11      935.81      920.54     56.16 o 
   4   3  11     1170.22     1121.24     60.72 o 
   5   3  11      707.92      715.21     52.25 o 
   6   3  11       60.90      100.53     25.88 o 
   7   3  11        0.61        8.50     33.57 o 
  -9   4  11        0.56      -26.41     39.56 o 
  -8   4  11     1351.73     1255.86    106.62 o 
  -7   4  11        7.96      -18.51     23.06 o 
  -6   4  11       82.29       66.94     25.53 o 
  -5   4  11     2274.41     2280.52     64.48 o 
  -4   4  11     2248.33     2110.64     69.20 o 
  -3   4  11      800.97      798.83     41.30 o 
  -2   4  11     1371.02     1296.17     53.18 o 
  -1   4  11     1889.65     1835.83     60.69 o 
   0   4  11      402.34      399.92     45.20 o 
   1   4  11       23.27        3.26     17.92 o 
   2   4  11      870.97      923.20     51.87 o 
   3   4  11       10.25       12.76     20.40 o 
   4   4  11       87.70       76.95     28.27 o 
   5   4  11       56.26       31.32     25.22 o 
   6   4  11      974.51      953.39     50.45 o 
   7   4  11        9.13      -29.10     29.10 o 
  -8   5  11        0.84        3.89     30.52 o 
  -7   5  11       40.51       38.20     25.98 o 
  -6   5  11      551.55      522.14     42.27 o 
  -5   5  11      128.10      113.61     24.35 o 
  -4   5  11      939.98      950.35     45.58 o 
  -3   5  11      999.30      926.73     43.94 o 
  -2   5  11     1274.49     1302.04     85.57 o 
  -1   5  11      182.89      174.38     25.26 o 
   0   5  11      275.32      293.57     37.23 o 
   1   5  11        0.52      -15.05     15.87 o 
   2   5  11      175.72      271.89     32.27 o 
   3   5  11       10.54       11.55     21.40 o 
   4   5  11     3483.41     3571.32    102.18 o 
   5   5  11        0.28      -15.03     22.83 o 
   6   5  11      306.19      295.82     33.06 o 
   7   5  11      120.64      102.56     32.26 o 
  -8   6  11      660.99      599.97     59.39 o 
  -7   6  11       89.96       71.56     29.60 o 
  -6   6  11      924.63      874.45     51.27 o 
  -5   6  11        3.22       -1.86     18.88 o 
  -4   6  11     2624.57     2552.04     67.52 o 
  -3   6  11      858.04      852.82     42.67 o 
  -2   6  11     1453.03     1480.58     56.56 o 
  -1   6  11        0.07       10.77     18.88 o 
   0   6  11      174.02      150.67     24.64 o 
   1   6  11      126.54      122.69     23.68 o 
   2   6  11     1241.08     1263.36     56.51 o 
   3   6  11      531.61      454.86     39.59 o 
   4   6  11       30.23       60.71     27.96 o 
   5   6  11       15.39       24.42     25.89 o 
   6   6  11      933.90     1068.17     53.71 o 
   7   6  11       27.32       24.37     29.22 o 
  -8   7  11      146.05       28.87     33.34 o 
  -7   7  11      113.21       89.25     30.29 o 
  -6   7  11      326.07      307.82     35.63 o 
  -5   7  11     1335.05     1260.41     60.40 o 
  -4   7  11      853.20      864.89     44.67 o 
  -3   7  11        0.11       -2.58     22.51 o 
  -2   7  11      657.26      660.44     42.10 o 
  -1   7  11      320.31      364.95     36.78 o 
   0   7  11      198.48      196.35     27.60 o 
   1   7  11       30.07       28.01     19.37 o 
   2   7  11      211.05      243.63     31.39 o 
   3   7  11     1998.21     1967.83     78.05 o 
   4   7  11     1703.40     1894.99     76.98 o 
   5   7  11     1402.88     1401.54     63.08 o 
   6   7  11       37.67       62.68     25.28 o 
   7   7  11        6.59       19.19     28.57 o 
  -8   8  11     1112.85     1141.24     77.06 o 
  -7   8  11      231.57      321.54     41.67 o 
  -6   8  11       58.25       28.42     23.68 o 
  -5   8  11      809.38      733.82     43.97 o 
  -4   8  11      210.68      211.10     28.05 o 
  -3   8  11     2238.08     2271.29     69.60 o 
  -2   8  11        4.19       26.59     22.40 o 
  -1   8  11      177.29      175.83     27.02 o 
   0   8  11       41.90       18.23     20.03 o 
   1   8  11     1473.39     1468.79     56.70 o 
   2   8  11      433.52      483.09     47.70 o 
   3   8  11      637.00      627.55     50.64 o 
   4   8  11       17.39       25.58     26.67 o 
   5   8  11      323.60      258.13     35.74 o 
   6   8  11      355.62      414.74     39.07 o 
  -8   9  11      100.54       24.94     33.35 o 
  -7   9  11      724.56      620.49     65.62 o 
  -6   9  11        1.37       34.29     22.08 o 
  -5   9  11     1161.90     1325.43     55.17 o 
  -4   9  11        0.04       23.95     19.95 o 
  -3   9  11       16.86       -0.16     21.00 o 
  -2   9  11      772.00      770.32     59.66 o 
  -1   9  11     1599.22     1540.18     58.27 o 
   0   9  11      203.70      153.04     26.60 o 
   1   9  11      206.08      206.19     28.79 o 
   2   9  11      522.45      648.40     51.33 o 
   3   9  11     1792.01     1795.46     77.31 o 
   4   9  11        8.26       -9.25     23.51 o 
   5   9  11      731.51      782.79     52.15 o 
   6   9  11       54.90       28.23     24.54 o 
  -7  10  11     1318.03     1236.89     75.31 o 
  -6  10  11        8.16       -4.75     21.56 o 
  -5  10  11      196.64      184.28     28.27 o 
  -4  10  11      432.16      409.53     35.47 o 
  -3  10  11      946.54      919.62     51.16 o 
  -2  10  11      622.37      613.30     47.70 o 
  -1  10  11      184.47      159.38     26.84 o 
   0  10  11        0.08       23.07     20.27 o 
   1  10  11     3269.24     3109.00     97.72 o 
   2  10  11       46.34       19.83     27.28 o 
   3  10  11      163.03      207.41     36.70 o 
   4  10  11       77.02       50.65     29.05 o 
   5  10  11      240.48      287.61     38.35 o 
   6  10  11       45.06       50.73     28.80 o 
  -7  11  11     1164.93     1083.76     90.46 o 
  -6  11  11      602.73      619.89     55.48 o 
  -5  11  11      298.17      316.97     33.92 o 
  -4  11  11       61.06       38.96     21.84 o 
  -3  11  11       82.02       94.48     25.46 o 
  -2  11  11        4.71       -4.15     21.95 o 
  -1  11  11     3686.25     3497.08     94.49 o 
   0  11  11      692.69      790.13     51.79 o 
   1  11  11     1013.68     1010.54    100.18 o 
   2  11  11      316.32      340.63     42.67 o 
   3  11  11      521.69      444.65     47.59 o 
   4  11  11       32.60       20.66     33.64 o 
   5  11  11        4.73      -23.61     26.41 o 
   6  11  11      124.82      136.80     32.91 o 
  -7  12  11      764.87      797.88     67.83 o 
  -6  12  11      269.36      293.82     34.85 o 
  -5  12  11       49.62       22.25     22.79 o 
  -4  12  11      160.62      167.63     40.48 o 
  -3  12  11       17.46       24.25     21.74 o 
  -2  12  11      243.11      325.96     39.40 o 
  -1  12  11        0.43        9.66     23.70 o 
   0  12  11      439.96      510.24     46.57 o 
   1  12  11     1824.18     1612.97     75.98 o 
   2  12  11     1321.37     1415.51     72.53 o 
   3  12  11        3.85       41.38     31.54 o 
   4  12  11       49.16       58.47     30.19 o 
   5  12  11      126.66       86.91     33.84 o 
  -6  13  11     1570.04     1602.29     68.64 o 
  -5  13  11       45.93       89.49     25.79 o 
  -4  13  11        9.41       13.11     23.62 o 
  -3  13  11        5.06       27.08     23.35 o 
  -2  13  11      795.97      846.88     55.90 o 
  -1  13  11       32.40       35.88     29.62 o 
   0  13  11     3021.65     2919.44    134.64 o 
   1  13  11       92.95      124.00     36.60 o 
   2  13  11        0.16        6.12     30.33 o 
   3  13  11      117.48      121.15     38.72 o 
   4  13  11       36.15       23.33     30.64 o 
   5  13  11      122.40       75.51     35.69 o 
  -6  14  11      314.77      468.07     49.42 o 
  -5  14  11      700.88      686.11     46.46 o 
  -4  14  11      414.83      454.05     41.93 o 
  -3  14  11       27.29       43.27     26.90 o 
  -2  14  11      622.11      651.36     63.84 o 
  -1  14  11      186.91      204.13     39.03 o 
   0  14  11      866.52      884.35    123.54 o 
   1  14  11       49.99      104.54     37.60 o 
   2  14  11     1592.81     1619.12     90.88 o 
   3  14  11       56.53       32.18     33.41 o 
   4  14  11       25.98       26.33     32.69 o 
  -5  15  11       55.92       71.95     29.26 o 
  -4  15  11      356.67      354.69     40.08 o 
  -3  15  11        0.36      -27.65     27.65 o 
  -2  15  11      360.97      364.25     48.81 o 
  -1  15  11      443.01      444.47     59.29 o 
   0  15  11      895.97      859.76     74.38 o 
   1  15  11      268.79      308.25     51.08 o 
   2  15  11      125.37       86.45     52.02 o 
   3  15  11       11.67      -29.03     29.03 o 
   4  15  11     1324.80     1549.18     80.91 o 
  -5  16  11      199.63      285.75     38.54 o 
  -4  16  11      888.41      956.82     62.40 o 
  -3  16  11      586.26      659.14     61.35 o 
  -2  16  11      925.48      949.40     97.48 o 
  -1  16  11       23.81        4.73     51.79 o 
   0  16  11      237.88      190.16     44.85 o 
   1  16  11      392.93      355.25     54.27 o 
   2  16  11      439.13      513.39     61.79 o 
   3  16  11      113.85      241.48     48.33 o 
  -4  17  11      150.27       71.50     41.40 o 
  -3  17  11       68.17      128.01     47.02 o 
  -2  17  11      342.60      340.15     67.42 o 
  -1  17  11      779.53      842.32     77.23 o 
   0  17  11       14.06       12.98     38.41 o 
   1  17  11        7.98       -4.26     40.55 o 
   2  17  11       95.89      105.81     43.75 o 
  -3  18  11     2213.42     2445.99    204.68 o 
  -2  18  11       55.50       43.59     40.58 o 
  -1  18  11       58.85        9.49     50.84 o 
   0  18  11       45.20      121.56     43.89 o 
   1  18  11      926.49      993.46     83.03 o 
  -8   0  12      101.17       97.27     80.05 o 
  -6   0  12     2240.40     2206.89    108.66 o 
  -4   0  12      577.81      503.13     58.38 o 
  -2   0  12     1240.85     1189.51     77.32 o 
   0   0  12     5881.68     6193.80    166.91 o 
   2   0  12       26.19       27.99     34.18 o 
   4   0  12      914.56      938.75     85.08 o 
   6   0  12      124.16      100.79     41.27 o 
  -8   1  12     1787.47     1809.77    232.29 o 
  -7   1  12       45.98       71.20     27.18 o 
  -6   1  12      368.73      391.37     57.13 o 
  -5   1  12      283.15      251.90     33.59 o 
  -4   1  12      797.69      782.40     48.32 o 
  -3   1  12      545.49      472.40     49.32 o 
  -2   1  12     1938.99     1912.53     66.46 o 
  -1   1  12       40.42       30.87     23.37 o 
   0   1  12       66.16       72.28     25.25 o 
   1   1  12      321.39      287.12     32.77 o 
   2   1  12     1264.02     1403.32     57.40 o 
   3   1  12        0.65      -10.61     24.04 o 
   4   1  12       79.38       57.63     28.22 o 
   5   1  12       68.69       92.42     42.78 o 
   6   1  12     1020.30     1135.44     63.14 o 
  -8   2  12       38.21       28.23     54.46 o 
  -7   2  12       14.62       21.36     24.05 o 
  -6   2  12     1102.63     1204.81     59.81 o 
  -5   2  12      517.03      464.40     40.49 o 
  -4   2  12      208.02      196.97     31.19 o 
  -3   2  12        9.00        4.07     22.86 o 
  -2   2  12       99.44       71.39     23.91 o 
  -1   2  12     1604.09     1540.80     59.95 o 
   0   2  12     2723.68     2762.87     82.70 o 
   1   2  12      874.70      978.53     61.71 o 
   2   2  12       49.92       43.85     23.33 o 
   3   2  12      179.22      208.65     36.06 o 
   4   2  12      222.84      248.38     37.95 o 
   5   2  12      358.61      355.30     44.22 o 
   6   2  12      289.31      339.53     37.17 o 
  -7   3  12      923.05     1016.37     63.38 o 
  -6   3  12       74.96       28.46     24.59 o 
  -5   3  12      576.06      474.15     41.31 o 
  -4   3  12     1171.56     1189.97     51.40 o 
  -3   3  12     1458.49     1482.37     67.66 o 
  -2   3  12      472.93      468.88     39.80 o 
  -1   3  12       58.31       18.00     20.65 o 
   0   3  12       78.49       80.38     24.93 o 
   1   3  12     1856.25     1873.19     74.77 o 
   2   3  12      987.63      983.22     67.93 o 
   3   3  12      334.81      394.76     44.51 o 
   4   3  12        6.40        9.19     24.85 o 
   5   3  12      485.52      591.70     52.71 o 
   6   3  12       96.21       78.34     27.97 o 
  -7   4  12        8.33        4.80     26.91 o 
  -6   4  12        0.36       -7.27     22.77 o 
  -5   4  12     1991.37     1909.44     78.03 o 
  -4   4  12        9.22       19.80     20.24 o 
  -3   4  12       50.89      111.03     28.83 o 
  -2   4  12      108.11       67.50     23.36 o 
  -1   4  12     1470.46     1516.99     61.90 o 
   0   4  12      136.75       90.15     24.25 o 
   1   4  12     1188.53     1335.55     57.02 o 
   2   4  12      990.35     1085.30     52.90 o 
   3   4  12      355.00      455.66     47.08 o 
   4   4  12      366.31      228.39     56.45 o 
   5   4  12     1583.26     1550.12     90.14 o 
   6   4  12      365.63      384.81     39.93 o 
  -7   5  12      361.33      344.76     44.61 o 
  -6   5  12       56.95       42.62     25.60 o 
  -5   5  12      160.57      128.65     51.50 o 
  -4   5  12      126.64       98.37     25.25 o 
  -3   5  12     5900.43     5623.82    136.97 o 
  -2   5  12        0.09      -19.15     19.15 o 
  -1   5  12      295.23      322.11     34.03 o 
   0   5  12      203.19      148.21     27.52 o 
   1   5  12     1020.51     1082.22     52.91 o 
   2   5  12        6.66      -15.10     21.72 o 
   3   5  12     1352.77     1467.84     72.86 o 
   4   5  12       47.94       53.66     29.80 o 
   5   5  12      205.22      280.54     42.28 o 
   6   5  12       72.22       82.16     27.81 o 
  -7   6  12       26.95       19.98     27.06 o 
  -6   6  12      115.99       73.34     28.10 o 
  -5   6  12     1716.57     1627.22     66.63 o 
  -4   6  12      315.62      288.80     40.18 o 
  -3   6  12      232.25      257.89     50.56 o 
  -2   6  12      426.96      424.03     42.26 o 
  -1   6  12      831.66      840.64     58.93 o 
   0   6  12       96.36      128.53     26.63 o 
   1   6  12       47.31       29.35     21.90 o 
   2   6  12       28.78       35.65     25.63 o 
   3   6  12     1339.96     1281.86     69.79 o 
   4   6  12      573.14      736.32     73.56 o 
   5   6  12     1179.63     1276.67     71.04 o 
  -7   7  12      131.98       99.82     35.16 o 
  -6   7  12       34.71       24.34     26.21 o 
  -5   7  12       38.03      -20.18     20.68 o 
  -4   7  12      538.14      632.67     48.88 o 
  -3   7  12     1810.76     1857.83     75.06 o 
  -2   7  12     2841.11     2812.81     87.98 o 
  -1   7  12      150.57       95.95     26.53 o 
   0   7  12       10.80      -19.69     19.69 o 
   1   7  12      253.34      194.25     29.98 o 
   2   7  12      588.32      690.08     51.32 o 
   3   7  12      856.30      943.36     62.52 o 
   4   7  12      364.63      393.36     46.34 o 
   5   7  12      390.06      306.25     68.22 o 
  -7   8  12      135.11      106.34     44.19 o 
  -6   8  12     1185.15     1199.95     61.99 o 
  -5   8  12      281.56      200.62     30.42 o 
  -4   8  12     1388.39     1346.51     61.61 o 
  -3   8  12       52.11       48.46     26.11 o 
  -2   8  12        1.60      -22.39     22.39 o 
  -1   8  12      768.18      774.09     48.17 o 
   0   8  12      252.79      212.46     42.92 o 
   1   8  12      745.91      649.05     52.00 o 
   2   8  12      325.30      320.00     43.02 o 
   3   8  12        3.62      -14.58     25.77 o 
   4   8  12     1229.04     1216.25     70.25 o 
   5   8  12       20.95       48.36     28.19 o 
  -6   9  12       87.25      139.66     32.36 o 
  -5   9  12      141.41      194.97     32.54 o 
  -4   9  12      908.01      951.67     54.09 o 
  -3   9  12        5.91      -21.21     21.21 o 
  -2   9  12      806.37      904.81     57.35 o 
  -1   9  12      141.55      116.65     30.22 o 
   0   9  12      109.27      122.07     27.11 o 
   1   9  12        0.69      -11.25     24.54 o 
   2   9  12     1498.86     1538.35     76.31 o 
   3   9  12       79.87      110.12     39.93 o 
   4   9  12       51.08       85.68     32.20 o 
   5   9  12      421.11      396.56     44.65 o 
  -6  10  12     1576.92     1598.66     70.40 o 
  -5  10  12     1339.23     1332.26     63.96 o 
  -4  10  12      134.38      207.16     33.85 o 
  -3  10  12      251.00      224.10     36.72 o 
  -2  10  12      586.96      752.11     54.55 o 
  -1  10  12        6.94       -8.92     23.57 o 
   0  10  12     2706.53     2759.74     78.62 o 
   1  10  12       52.05       45.45     28.56 o 
   2  10  12       40.18       14.43     35.25 o 
   3  10  12      227.66      250.62     40.41 o 
   4  10  12      773.77      796.23     62.11 o 
  -6  11  12      758.37      829.49     68.20 o 
  -5  11  12      189.31      148.22     35.46 o 
  -4  11  12      195.64      209.41     34.42 o 
  -3  11  12      269.43      236.85     37.12 o 
  -2  11  12      122.22       73.01     33.43 o 
  -1  11  12      152.98      152.81     33.03 o 
   0  11  12       64.65      119.57     31.11 o 
   1  11  12      363.75      341.78     59.60 o 
   2  11  12      890.48      936.51     79.70 o 
   3  11  12      133.72      103.94     34.98 o 
   4  11  12        0.78       13.60     30.73 o 
  -5  12  12      938.27     1050.44     60.49 o 
  -4  12  12       10.14      -25.32     25.32 o 
  -3  12  12       46.63       14.02     27.33 o 
  -2  12  12        0.60       14.89     25.87 o 
  -1  12  12     1868.87     2075.10    124.31 o 
   0  12  12     1132.35     1059.46     96.89 o 
   1  12  12      604.21      623.91     57.65 o 
   2  12  12       39.94       18.22     30.21 o 
   3  12  12      161.26       94.45     41.71 o 
  -5  13  12        8.07      -13.68     68.39 o 
  -4  13  12       71.72       33.27     30.86 o 
  -3  13  12      346.65      378.83     44.81 o 
  -2  13  12       76.48      144.07     39.51 o 
  -1  13  12      110.68      116.40     36.64 o 
   0  13  12        0.09       20.14     33.45 o 
   1  13  12     1686.21     1759.17     98.12 o 
   2  13  12      345.51      326.36     61.88 o 
   3  13  12      816.67      978.81     78.55 o 
  -4  14  12        4.44       21.01     28.58 o 
  -3  14  12       15.94       -3.98     32.34 o 
  -2  14  12      281.49      339.34     49.84 o 
  -1  14  12     1304.52     1337.76     79.16 o 
   0  14  12        1.06        7.23     33.05 o 
   1  14  12      806.59      728.61     84.09 o 
   2  14  12      528.49      706.75     72.13 o 
  -3  15  12     1594.20     1749.98     91.45 o 
  -2  15  12       97.60      120.51     38.73 o 
  -1  15  12      387.54      516.92     64.14 o 
   0  15  12        0.64        7.02     35.74 o 
   1  15  12      675.52      664.31     70.88 o 
  -5   0  13      205.58      183.96     57.04 o 
  -3   0  13     1047.22      909.91    123.11 o 
  -1   0  13      556.87      574.77     75.77 o 
   1   0  13     2692.29     2556.58    108.74 o 
   3   0  13       56.60      108.11     46.06 o 
  -6   1  13       48.96       29.30     27.02 o 
  -5   1  13     1036.53     1153.28     94.26 o 
  -4   1  13       52.22       31.90     30.64 o 
  -3   1  13       51.71       65.31     28.17 o 
  -2   1  13      253.63      200.76     31.31 o 
  -1   1  13     1859.69     1648.33     65.95 o 
   0   1  13      174.44      151.93     31.24 o 
   1   1  13      737.60      770.56     50.27 o 
   2   1  13      278.56      347.26     37.56 o 
   3   1  13      135.93      101.85     33.40 o 
   4   1  13       16.62      -11.91     28.26 o 
  -6   2  13      617.90      639.34     50.40 o 
  -5   2  13       64.02       71.82     35.86 o 
  -4   2  13       43.56       30.49     29.78 o 
  -3   2  13      630.38      672.77     53.47 o 
  -2   2  13     1330.92     1138.85     57.84 o 
  -1   2  13      538.49      570.30     44.82 o 
   0   2  13      153.07       88.55     26.64 o 
   1   2  13     1158.48     1112.92     56.90 o 
   2   2  13        5.62       36.32     24.99 o 
   3   2  13      163.80      147.78     36.99 o 
   4   2  13       68.76       37.59     31.55 o 
  -6   3  13      191.93      150.29     32.73 o 
  -5   3  13      922.86      838.51     68.99 o 
  -4   3  13      730.58      706.20     62.40 o 
  -3   3  13       12.64        2.72     24.47 o 
  -2   3  13      497.64      482.77     42.75 o 
  -1   3  13       65.11       54.46     25.65 o 
   0   3  13     1663.92     1757.95     67.69 o 
   1   3  13       96.96       70.65     24.88 o 
   2   3  13      724.48      776.83     53.98 o 
   3   3  13      156.41      158.34     35.38 o 
   4   3  13      526.52      581.05     55.48 o 
  -6   4  13      101.50      129.67     32.69 o 
  -5   4  13      544.03      472.40     56.98 o 
  -4   4  13      179.75      172.57     41.09 o 
  -3   4  13      168.57      177.33     35.12 o 
  -2   4  13     1739.71     1792.66     85.59 o 
  -1   4  13       20.81       10.97     22.72 o 
   0   4  13      277.79      227.15     32.78 o 
   1   4  13      173.41      150.30     28.82 o 
   2   4  13      485.14      580.80     48.27 o 
   3   4  13      146.13      141.08     35.82 o 
   4   4  13      334.83      262.53     42.90 o 
  -5   5  13        6.68      -16.66     33.29 o 
  -4   5  13     1657.51     1851.94     86.25 o 
  -3   5  13        0.03      -14.99     25.53 o 
  -2   5  13       58.64       82.35     30.59 o 
  -1   5  13      139.81       89.19     32.17 o 
   0   5  13      369.22      370.67     38.34 o 
   1   5  13        3.42        2.46     22.32 o 
   2   5  13       39.12       19.61     36.90 o 
   3   5  13        2.05        9.25     28.60 o 
   4   5  13      947.98      925.86     90.09 o 
  -5   6  13       77.79      106.91     37.96 o 
  -4   6  13      849.49      762.01     57.23 o 
  -3   6  13      198.79      186.95     36.80 o 
  -2   6  13     1662.85     1763.43     77.04 o 
  -1   6  13       10.28       31.55     24.01 o 
   0   6  13       50.55       -0.75     22.97 o 
   1   6  13      143.09      119.24     29.05 o 
   2   6  13     1144.71     1256.84     65.30 o 
   3   6  13      194.39      238.36     44.83 o 
  -5   7  13     1515.09     1547.71     86.90 o 
  -4   7  13      967.16     1077.19     73.65 o 
  -3   7  13      449.00      450.34     47.60 o 
  -2   7  13       92.95      124.07     32.96 o 
  -1   7  13       44.49        2.60     26.06 o 
   0   7  13      320.45      345.86     39.64 o 
   1   7  13        4.69        2.25     22.23 o 
   2   7  13      101.61       55.43     31.91 o 
   3   7  13      213.86      237.26     41.73 o 
  -5   8  13      139.09       91.66     38.05 o 
  -4   8  13       81.86       75.52     31.54 o 
  -3   8  13     1697.93     1838.55     80.09 o 
  -2   8  13       71.23       60.31     30.11 o 
  -1   8  13      892.94      820.05     60.71 o 
   0   8  13        2.43      -17.07     23.21 o 
   1   8  13      445.75      558.78     60.69 o 
   2   8  13       86.35       20.72     30.87 o 
   3   8  13      714.49      760.52     67.81 o 
  -4   9  13       64.20       27.97     30.39 o 
  -3   9  13      146.91      178.66     49.53 o 
  -2   9  13      334.18      335.75     42.67 o 
  -1   9  13      521.71      629.16     53.09 o 
   0   9  13        3.34       -6.97     23.37 o 
   1   9  13      534.72      429.52     50.92 o 
   2   9  13      350.38      308.16     45.82 o 
  -4  10  13       77.19       82.21     37.72 o 
  -3  10  13      536.20      542.87     52.05 o 
  -2  10  13       87.19      111.17     33.50 o 
  -1  10  13      477.87      612.59     53.06 o 
   0  10  13       42.97       58.52     30.37 o 
   1  10  13      531.74      606.38     59.46 o 
   2  10  13      226.82      215.44     41.79 o 
  -3  11  13       67.66       36.15     39.13 o 
  -2  11  13       12.51       13.82     27.59 o 
  -1  11  13     1016.64     1021.34     73.45 o 
   0  11  13      119.96      130.64     42.56 o 
   1  11  13     1347.50     1387.35     79.12 o 
  -1  12  13      170.70      217.29     44.49 o 
   0  12  13      124.81      117.54     70.42 o 
  -2   0  14        9.88       -1.90     34.66 o 
   0   0  14     2297.77     2322.82    116.29 o 
  -3   1  14        7.40       -9.16     31.32 o 
  -2   1  14     1038.86     1005.11     58.40 o 
  -1   1  14       29.47        4.10     25.58 o 
   0   1  14      175.66      144.00     31.83 o 
   1   1  14       37.19        8.37     25.99 o 
  -3   2  14       11.99      -21.71     30.30 o 
  -2   2  14       13.58       23.67     28.43 o 
  -1   2  14      653.58      549.35     47.31 o 
   0   2  14      362.12      242.43     35.55 o 
   1   2  14     1269.02     1297.51     63.88 o 
  -3   3  14      530.09      679.67     57.80 o 
  -2   3  14      228.75      202.86     38.29 o 
  -1   3  14      759.18      667.81     50.10 o 
   0   3  14       20.20       -2.88     25.22 o 
   1   3  14      290.56      247.10     37.37 o 
  -3   4  14      507.53      522.58     59.04 o 
  -2   4  14      137.03       88.85     34.17 o 
  -1   4  14      212.19      324.82     39.43 o 
   0   4  14       23.61        1.43     25.58 o 
   1   4  14      385.66      414.13     50.54 o 
  -2   5  14      315.61      355.76     51.76 o 
  -1   5  14      278.31      310.40     42.68 o 
   0   5  14       25.80       10.54     25.64 o 
  -1   6  14      548.09      512.04     73.28 o 
                                                 
